# Supplementary material for: MTP18 is a Novel Regulator of Mitochondrial Fission in CNS Neuron Development, Axonal Growth, and Injury Responses
Source: Sci Rep. 2019 Jul 23;9:10669. doi: 10.1038/s41598-019-46956-5 (PMC6650498; doi:10.1038/s41598-019-46956-5)
Supplement: Supplementary file 2 — Dataset 1 [file 41598_2019_46956_MOESM2_ESM.xlsx]

## Sheet: Top Changers (GO enrichment)
# Notes : Fold change >= 1.5
#Entity List : Oneway ANOVA unequal variance (Welch) p (Corr) cut-off = 0.05
#Interpretation : Number (Non-averaged)
#Experiment : KLFs
#Fold-Change cut-off : 1.5
#Pairing option : All against single condition											Analysis Type:	PANTHER Overrepresentation Test (Released 20181010)
											Annotation Version and Release Date:	GO Ontology database Released 2018-10-08
											Analyzed List:	upload_1 (Rattus norvegicus)
											Reference List:	Rattus norvegicus (all genes in database)
											Test Type:	FISHER
											Correction:	BONFERRONI
Probe Set ID	FC ([KLF11] vs [mCherry])	FC ([KLF7] vs [mCherry])	FC ([KLF9] vs [mCherry])	Gene Symbol	Entrez Gene	Gene Ontology Biological Process	Gene Ontology Cellular Component	Gene Ontology Molecular Function	Alignments		Bonferroni count:	1418
1368561_at	1.12459	-1.58456	9.14926	Abcd2	84356	GO:0000038~very long-chain fatty acid metabolic process,GO:0006635~fatty acid beta-oxidation,GO:0032000~positive regulation of fatty acid beta-oxidation,GO:0042760~very long-chain fatty acid catabolic process,GO:0055085~transmembrane transport,	GO:0005739~mitochondrion,GO:0005777~peroxisome,GO:0005778~peroxisomal membrane,GO:0016021~integral component of membrane,GO:0043231~intracellular membrane-bounded organelle,	GO:0005524~ATP binding,GO:0042626~ATPase activity, coupled to transmembrane movement of substances,GO:0042803~protein homodimerization activity,	chr7:129542752-129591363 (-) // 93.39 // q32.2		GO cellular component complete	Rattus norvegicus - REFLIST (21412)	upload_1 (120)	upload_1 (expected)	upload_1 (over/under)	upload_1 (fold Enrichment)	upload_1 (P-value)
1372429_at	1.10979	-1.53839	2.31965	Acd	307798	GO:0000723~telomere maintenance,GO:0001501~skeletal system development,GO:0001655~urogenital system development,GO:0006886~intracellular protein transport,GO:0016233~telomere capping,GO:0030326~embryonic limb morphogenesis,GO:0031848~protection from non-homologous end joining at telomere,GO:0032202~telomere assembly,GO:0032211~negative regulation of telomere maintenance via telomerase,GO:0032212~…	GO:0000783~nuclear telomere cap complex,GO:0000784~nuclear chromosome, telomeric region,GO:0005634~nucleus,GO:0005654~nucleoplasm,GO:0005737~cytoplasm,GO:0070187~telosome,	GO:0042162~telomeric DNA binding,GO:0044877~macromolecular complex binding,GO:0070182~DNA polymerase binding,	chr19:35530554-35531218 (-) // 96.67 // q13.12		Unclassified (UNCLASSIFIED)	3224	7	18.07	-	0.39	0
1372536_at	-1.37047	-1.53224	13.5718	Adck3	360887	GO:0006468~protein phosphorylation,GO:0006744~ubiquinone biosynthetic process,GO:0016310~phosphorylation,	GO:0005739~mitochondrion,GO:0016021~integral component of membrane,	GO:0004672~protein kinase activity,GO:0005524~ATP binding,GO:0016301~kinase activity,GO:0043531~ADP binding,	chr13:95869323-95869761 (-) // 90.41 // q32.1		cell projection (GO:0042995)	2270	30	12.72	+	2.36	0.0112
1368892_at	1.34314	-2.06931	1.9355	Adcyap1	24166	GO:0001541~ovarian follicle development,GO:0001662~behavioral fear response,GO:0001821~histamine secretion,GO:0001932~regulation of protein phosphorylation,GO:0002865~negative regulation of acute inflammatory response to antigenic stimulus,GO:0002878~negative regulation of acute inflammatory response to non-antigenic stimulus,GO:0007190~activation of adenylate cyclase activity,GO:0007204~positive…	GO:0005576~extracellular region,GO:0005615~extracellular space,GO:0005829~cytosol,GO:0043195~terminal bouton,	GO:0005057~receptor signaling protein activity,GO:0005102~receptor binding,GO:0005179~hormone activity,GO:0005184~neuropeptide hormone activity,GO:0016521~pituitary adenylate cyclase activating polypeptide activity,GO:0031858~pituitary adenylate cyclase-activating polypeptide receptor binding,GO:0051428~peptide hormone receptor binding,	chr9_random:1054439-1060495 (+) // 77.11 //		neuron part (GO:0097458)	1968	27	11.03	+	2.45	0.0159
1379867_at	-1.04473	-1.96541	2.49044	Adgra1	309097	GO:0007166~cell surface receptor signaling pathway,	GO:0016021~integral component of membrane,	GO:0004930~G-protein coupled receptor activity,	chr1:199704572-199705557 (+) // 77.23 // q32.1		intrinsic component of plasma membrane (GO:0031226)	1334	22	7.48	+	2.94	0.00748
1391147_at	1.32674	-2.29924	3.32609	Akain1	100362606	GO:0008104~protein localization,GO:0031333~negative regulation of protein complex assembly,	GO:0005829~cytosol,	GO:0051018~protein kinase A binding,	chr9:108612404-108612951 (+) // 99.64 // q31.2		integral component of plasma membrane (GO:0005887)	1261	21	7.07	+	2.97	0.0109
1367843_at	1.11695	-1.53023	2.63766	Akr7a2	171445	GO:0044597~daunorubicin metabolic process,GO:0044598~doxorubicin metabolic process,GO:0055114~oxidation-reduction process,	GO:0005739~mitochondrion,GO:0005794~Golgi apparatus,GO:0005795~Golgi stack,GO:0070062~extracellular exosome,	GO:0000252~C-3 sterol dehydrogenase (C-4 sterol decarboxylase) activity,GO:0004032~alditol:NADP+ 1-oxidoreductase activity,GO:0004033~aldo-keto reductase (NADP) activity,GO:0004448~isocitrate dehydrogenase activity,GO:0004495~mevaldate reductase activity,GO:0008875~gluconate dehydrogenase activity,GO:0018451~epoxide dehydrogenase activity,GO:0018452~5-exo-hydroxycamphor dehydrogenase activity,GO:…	chr5:158097678-158106206 (+) // 96.86 // q33.3		axon (GO:0030424)	766	16	4.29	+	3.73	0.0102
1379900_at	1.06514	-2.91423	2.19398	Aldh5a1	291133	GO:0006006~glucose metabolic process,GO:0006083~acetate metabolic process,GO:0006105~succinate metabolic process,GO:0006536~glutamate metabolic process,GO:0006541~glutamine metabolic process,GO:0006650~glycerophospholipid metabolic process,GO:0006678~glucosylceramide metabolic process,GO:0006681~galactosylceramide metabolic process,GO:0006749~glutathione metabolic process,GO:0007417~central nervo…	GO:0005739~mitochondrion,	GO:0004029~aldehyde dehydrogenase (NAD) activity,GO:0004777~succinate-semialdehyde dehydrogenase (NAD+) activity,GO:0009013~succinate-semialdehyde dehydrogenase [NAD(P)+] activity,GO:0031406~carboxylic acid binding,GO:0051287~NAD binding,	chr17:47219439-47220082 (+) // 99.84 // q21.32		distal axon (GO:0150034)	412	11	2.31	+	4.76	0.0357
1382589_at	1.14222	-2.4444	2.98808	Ankrd55	361898	0	0	0	chr2:43685881-43701247 (+) // 96.57 // p21		postsynaptic membrane (GO:0045211)	346	10	1.94	+	5.16	0.0442
1377828_at	-1.19075	-1.8608	2.76361	Ano3	311287	GO:0016048~detection of temperature stimulus,GO:0050982~detection of mechanical stimulus,GO:0061590~calcium activated phosphatidylcholine scrambling,GO:0061591~calcium activated galactosylceramide scrambling,	GO:0016021~integral component of membrane,	GO:0005229~intracellular calcium activated chloride channel activity,GO:0017128~phospholipid scramblase activity,GO:0046983~protein dimerization activity,	chr3:96121299-96122322 (-) // 92.77 // q11.2		intrinsic component of synaptic membrane (GO:0099240)	249	11	1.4	+	7.88	0.000332
1386910_a_at	1.36534	-1.81982	2.75759	Apex1	79116	GO:0000723~telomere maintenance,GO:0006281~DNA repair,GO:0006284~base-excision repair,GO:0006310~DNA recombination,GO:0006351~transcription, DNA-templated,GO:0006355~regulation of transcription, DNA-templated,GO:0007568~aging,GO:0010243~response to organonitrogen compound,GO:0014912~negative regulation of smooth muscle cell migration,GO:0042493~response to drug,GO:0043488~regulation of mRNA stabi…	GO:0005634~nucleus,GO:0005654~nucleoplasm,GO:0005667~transcription factor complex,GO:0005730~nucleolus,GO:0005737~cytoplasm,GO:0005739~mitochondrion,GO:0005783~endoplasmic reticulum,GO:0005813~centrosome,GO:0016607~nuclear speck,GO:0048471~perinuclear region of cytoplasm,	GO:0003677~DNA binding,GO:0003684~damaged DNA binding,GO:0003691~double-stranded telomeric DNA binding,GO:0003713~transcription coactivator activity,GO:0003906~DNA-(apurinic or apyrimidinic site) lyase activity,GO:0004519~endonuclease activity,GO:0004521~endoribonuclease activity,GO:0005515~protein binding,GO:0008081~phosphoric diester hydrolase activity,GO:0008309~double-stranded DNA exodeoxyrib…	chr15:26904426-26906099 (+) // 100.0 // q12		integral component of synaptic membrane (GO:0099699)	230	11	1.29	+	8.53	0.000155
1392769_at	1.069	-1.74935	2.6409	Arxes2	100360464	GO:0006465~signal peptide processing,	GO:0005787~signal peptidase complex,GO:0016021~integral component of membrane,GO:0031090~organelle membrane,	GO:0008233~peptidase activity,	chrX:123289785-123290263 (+) // 99.79 // q25		intrinsic component of postsynaptic membrane (GO:0098936)	182	10	1.02	+	9.8	0.000177
1387966_at	1.17942	-1.64664	3.12753	Asrgl1	246307	GO:0006508~proteolysis,GO:0033345~asparagine catabolic process via L-aspartate,	GO:0005634~nucleus,GO:0005737~cytoplasm,	GO:0003948~N4-(beta-N-acetylglucosaminyl)-L-asparaginase activity,GO:0004067~asparaginase activity,GO:0008798~beta-aspartyl-peptidase activity,	chr1:211788148-211808943 (-) // 98.93 // q32.3		postsynaptic specialization membrane (GO:0099634)	138	8	0.77	+	10.34	0.00232
1374871_at	1.32615	-1.53425	3.74129	Asrgl1	246307	GO:0006508~proteolysis,GO:0033345~asparagine catabolic process via L-aspartate,	GO:0005634~nucleus,GO:0005737~cytoplasm,	GO:0003948~N4-(beta-N-acetylglucosaminyl)-L-asparaginase activity,GO:0004067~asparaginase activity,GO:0008798~beta-aspartyl-peptidase activity,	chr1:211787139-211787506 (-) // 96.33 // q32.3		integral component of postsynaptic membrane (GO:0099055)	172	10	0.96	+	10.37	0.000107
1383010_at	-1.04058	-2.88226	1.51019	Bcl11a	305589	GO:0000122~negative regulation of transcription from RNA polymerase II promoter,GO:0006366~transcription from RNA polymerase II promoter,GO:0007165~signal transduction,GO:0010628~positive regulation of gene expression,GO:0010629~negative regulation of gene expression,GO:0010976~positive regulation of neuron projection development,GO:0010977~negative regulation of neuron projection development,GO:…	GO:0005634~nucleus,GO:0005654~nucleoplasm,GO:0005737~cytoplasm,GO:0014069~postsynaptic density,GO:0016604~nuclear body,	GO:0000978~RNA polymerase II core promoter proximal region sequence-specific DNA binding,GO:0001078~transcriptional repressor activity, RNA polymerase II core promoter proximal region sequence-specific binding,GO:0003714~transcription corepressor activity,GO:0019901~protein kinase binding,GO:0043565~sequence-specific DNA binding,GO:0044212~transcription regulatory region DNA binding,GO:0046872~me…	chr14:105090143-105090505 (+) // 87.83 // q32.33		intrinsic component of postsynaptic specialization membrane (GO:0098948)	113	8	0.63	+	12.63	0.000555
1379368_at	-1.09777	-2.1031	1.68519	Bcl6	303836	GO:0000060~protein import into nucleus, translocation,GO:0000122~negative regulation of transcription from RNA polymerase II promoter,GO:0000902~cell morphogenesis,GO:0001953~negative regulation of cell-matrix adhesion,GO:0002467~germinal center formation,GO:0002829~negative regulation of type 2 immune response,GO:0006357~regulation of transcription from RNA polymerase II promoter,GO:0006974~cell…	GO:0005634~nucleus,GO:0005657~replication fork,	GO:0000977~RNA polymerase II regulatory region sequence-specific DNA binding,GO:0001161~intronic transcription regulatory region sequence-specific DNA binding,GO:0001227~transcriptional repressor activity, RNA polymerase II transcription regulatory region sequence-specific binding,GO:0003677~DNA binding,GO:0003682~chromatin binding,GO:0003700~transcription factor activity, sequence-specific DNA b…	chr11:79029799-79030560 (+) // 94.88 // q14.1		integral component of postsynaptic specialization membrane (GO:0099060)	107	8	0.6	+	13.34	0.000375
1383370_at	-1.07215	-1.6113	2.54413	Brinp2	286895	GO:0007050~cell cycle arrest,GO:0007399~nervous system development,GO:0045666~positive regulation of neuron differentiation,GO:0045786~negative regulation of cell cycle,GO:0045930~negative regulation of mitotic cell cycle,GO:0071300~cellular response to retinoic acid,	GO:0005576~extracellular region,GO:0005783~endoplasmic reticulum,GO:0030425~dendrite,GO:0043025~neuronal cell body,	0	chr13:73541993-73542501 (-) // 96.21 // q22.1
1383850_at	1.36503	-2.64527	2.83576	C19orf12	690000	0	GO:0005739~mitochondrion,GO:0005783~endoplasmic reticulum,	0
1384093_at	1.28321	-2.36938	3.67444	C1ql3	680404	GO:0050807~regulation of synapse organization,	GO:0005576~extracellular region,GO:0005581~collagen trimer,	0
1378362_at	1.27329	-2.9625	4.56779	C1ql3	680404	GO:0050807~regulation of synapse organization,	GO:0005576~extracellular region,GO:0005581~collagen trimer,	0	chr17:87277840-87278193 (-) // 91.43 //
1393123_at	-1.2864	-1.671	2.02932	C8g	296545	GO:0019835~cytolysis,	GO:0005576~extracellular region,GO:0005615~extracellular space,GO:0070062~extracellular exosome,GO:0072562~blood microparticle,	GO:0001848~complement binding,GO:0032403~protein complex binding,GO:0036094~small molecule binding,	chr3:3671290-3672094 (-) // 95.61 // p26.2
1391229_at	1.16465	-2.17106	2.74484	Camk1g	171358	GO:0006468~protein phosphorylation,GO:0019722~calcium-mediated signaling,	GO:0000139~Golgi membrane,GO:0005737~cytoplasm,GO:0005886~plasma membrane,GO:0005954~calcium- and calmodulin-dependent protein kinase complex,GO:0012505~endomembrane system,GO:0043005~neuron projection,	GO:0004683~calmodulin-dependent protein kinase activity,GO:0005516~calmodulin binding,GO:0005524~ATP binding,	chr13:109192823-109193309 (-) // 100.0 // q33.3
1382209_at	1.14329	-1.6697	2.83775	Ccdc28b	682445	GO:0042384~cilium assembly,GO:0060271~cilium morphogenesis,	GO:0005813~centrosome,	0
1384500_at	1.17427	-1.56874	3.14231	Ccdc30	362580	0	GO:0070062~extracellular exosome,	0	chr5:139956129-139956852 (+) // 95.32 // q31.3
1374768_at	1.47661	-1.82185	12.1048	Ccdc65	362994	0	0	0	chr7:137489177-137489920 (+) // 92.67 // q33
1370810_at	-1.08443	-1.53356	2.29083	Ccnd2	64033	GO:0000082~G1/S transition of mitotic cell cycle,GO:0001541~ovarian follicle development,GO:0001889~liver development,GO:0001934~positive regulation of protein phosphorylation,GO:0007049~cell cycle,GO:0007283~spermatogenesis,GO:0007616~long-term memory,GO:0008284~positive regulation of cell proliferation,GO:0008344~adult locomotory behavior,GO:0014070~response to organic cyclic compound,GO:003235…	GO:0000307~cyclin-dependent protein kinase holoenzyme complex,GO:0000785~chromatin,GO:0005634~nucleus,GO:0005654~nucleoplasm,GO:0005730~nucleolus,GO:0005737~cytoplasm,GO:0005829~cytosol,GO:0016020~membrane,GO:0031965~nuclear membrane,GO:0097129~cyclin D2-CDK4 complex,	GO:0019901~protein kinase binding,	chr4:163523447-163546697 (-) // 91.19 // q32.2
1380317_at	-1.25367	-2.22352	1.89791	Cdh10	29181	GO:0007156~homophilic cell adhesion via plasma membrane adhesion molecules,GO:0016337~single organismal cell-cell adhesion,	GO:0005886~plasma membrane,GO:0016020~membrane,GO:0016021~integral component of membrane,	GO:0005509~calcium ion binding,	chr2:69696074-69696553 (+) // 89.88 // p13.3
1390810_at	1.47708	-1.72102	5.43398	Cfap69	100910867	0	0	0	chr4:25137353-25138183 (+) // 93.61 // p15.2
1390523_at	1.09842	-1.5223	3.96525	Chst2	367145	GO:0005975~carbohydrate metabolic process,GO:0006044~N-acetylglucosamine metabolic process,GO:0006790~sulfur compound metabolic process,	GO:0000139~Golgi membrane,GO:0005802~trans-Golgi network,GO:0016021~integral component of membrane,	GO:0001517~N-acetylglucosamine 6-O-sulfotransferase activity,GO:0008146~sulfotransferase activity,	chr8:100496549-100497177 (-) // 98.26 // q22.2
1379300_at	1.36788	-2.18695	6.29786	Chst2	367145	GO:0005975~carbohydrate metabolic process,GO:0006044~N-acetylglucosamine metabolic process,GO:0006790~sulfur compound metabolic process,	GO:0000139~Golgi membrane,GO:0005802~trans-Golgi network,GO:0016021~integral component of membrane,	GO:0001517~N-acetylglucosamine 6-O-sulfotransferase activity,GO:0008146~sulfotransferase activity,	chr8:100497212-100498053 (-) // 96.5 // q22.2
1389137_at	1.37782	-2.41165	3.52213	Cit	83620	GO:0000070~mitotic sister chromatid segregation,GO:0000086~G2/M transition of mitotic cell cycle,GO:0000910~cytokinesis,GO:0006468~protein phosphorylation,GO:0007030~Golgi organization,GO:0007067~mitotic nuclear division,GO:0007091~metaphase/anaphase transition of mitotic cell cycle,GO:0007283~spermatogenesis,GO:0008064~regulation of actin polymerization or depolymerization,GO:0016310~phosphoryla…	GO:0001726~ruffle,GO:0005737~cytoplasm,GO:0005773~vacuole,GO:0005886~plasma membrane,GO:0015629~actin cytoskeleton,GO:0016020~membrane,GO:0031985~Golgi cisterna,GO:0043025~neuronal cell body,	GO:0004674~protein serine/threonine kinase activity,GO:0005524~ATP binding,GO:0016301~kinase activity,GO:0017048~Rho GTPase binding,GO:0030165~PDZ domain binding,GO:0046872~metal ion binding,GO:0097110~scaffold protein binding,	chr12:41855223-41856923 (-) // 100.0 // q12
1369155_at	1.31486	-2.80666	1.88087	Cntn4	116658	GO:0007155~cell adhesion,GO:0007399~nervous system development,GO:0007411~axon guidance,GO:0007420~brain development,GO:0031175~neuron projection development,GO:0045665~negative regulation of neuron differentiation,	GO:0005576~extracellular region,GO:0005886~plasma membrane,GO:0031225~anchored component of membrane,	0	chr4:141199445-142055176 (+) // 96.2 // q31.1
1385622_at	-1.06572	-5.46042	1.94731	Col25a2	687064	GO:0060385~axonogenesis involved in innervation,	GO:0005576~extracellular region,GO:0005615~extracellular space,GO:0005887~integral component of plasma membrane,	GO:0001540~beta-amyloid binding,GO:0008201~heparin binding,	chr1:166568115-166568580 (+) // 89.47 // q24.1
1396127_at	-1.08524	-1.68756	5.32941	Cryga	684028	GO:0001654~eye development,GO:0002088~lens development in camera-type eye,	0	GO:0005212~structural constituent of eye lens,
1397917_at	-1.31815	-1.64701	2.13486	Ctso	684529	0	0	0
1376368_at	1.12264	-1.755	3.47419	Cuedc2	294009	GO:0010936~negative regulation of macrophage cytokine production,GO:1900016~negative regulation of cytokine production involved in inflammatory response,	GO:0005654~nucleoplasm,GO:0005737~cytoplasm,GO:0031965~nuclear membrane,	0	chr1:251546668-251547537 (-) // 99.83 //
1368202_a_at	-1.19812	-1.80597	3.79057	Dab2	79128	GO:0000904~cell morphogenesis involved in differentiation,GO:0001701~in utero embryonic development,GO:0001921~positive regulation of receptor recycling,GO:0001934~positive regulation of protein phosphorylation,GO:0002092~positive regulation of receptor internalization,GO:0006897~endocytosis,GO:0006898~receptor-mediated endocytosis,GO:0006907~pinocytosis,GO:0006915~apoptotic process,GO:0007229~in…	GO:0005634~nucleus,GO:0005730~nucleolus,GO:0005737~cytoplasm,GO:0005886~plasma membrane,GO:0005905~clathrin-coated pit,GO:0005925~focal adhesion,GO:0016324~apical plasma membrane,GO:0030132~clathrin coat of coated pit,GO:0030136~clathrin-coated vesicle,GO:0030665~clathrin-coated vesicle membrane,GO:0043231~intracellular membrane-bounded organelle,GO:0048471~perinuclear region of cytoplasm,GO:0070…	GO:0005178~integrin binding,GO:0005515~protein binding,GO:0005546~phosphatidylinositol-4,5-bisphosphate binding,GO:0008022~protein C-terminus binding,GO:0030276~clathrin binding,GO:0035091~phosphatidylinositol binding,GO:0035612~AP-2 adaptor complex binding,GO:0035615~clathrin adaptor activity,GO:0038024~cargo receptor activity,GO:0046332~SMAD binding,	chr2:55714873-55736370 (+) // 99.27 // p16.1
1397542_at	-1.06573	-1.76592	2.12194	Dcc	25311	GO:0001764~neuron migration,GO:0001975~response to amphetamine,GO:0006915~apoptotic process,GO:0007411~axon guidance,GO:0010976~positive regulation of neuron projection development,GO:0021965~spinal cord ventral commissure morphogenesis,GO:0033563~dorsal/ventral axon guidance,GO:0033564~anterior/posterior axon guidance,GO:0038007~netrin-activated signaling pathway,GO:0070374~positive regulation o…	GO:0005886~plasma membrane,GO:0016021~integral component of membrane,GO:0030424~axon,GO:0032584~growth cone membrane,GO:0045121~membrane raft,	GO:0003713~transcription coactivator activity,GO:0005042~netrin receptor activity,GO:0005515~protein binding,GO:0042802~identical protein binding,	chr18:68021892-68022558 (-) // 95.8 // q22.2
1383649_a_at	-1.00239	-1.80884	2.38621	Ddx26b	681665	#N/A	#N/A	#N/A
1386114_at	1.29566	-1.73665	2.95655	Ddx26b	681665	#N/A	#N/A	#N/A
1389593_at	1.20552	-1.5277	2.29444	Dimt1	294718	GO:0031167~rRNA methylation,	GO:0005634~nucleus,GO:0005730~nucleolus,GO:0005737~cytoplasm,GO:0005759~mitochondrial matrix,	GO:0000179~rRNA (adenine-N6,N6-)-dimethyltransferase activity,GO:0044822~poly(A) RNA binding,	chr2:38079030-38079805 (+) // 99.87 // p22.2
1373324_at	-1.00991	-1.74086	3.1484	Dusp14	360580	GO:0000188~inactivation of MAPK activity,GO:0035335~peptidyl-tyrosine dephosphorylation,	0	GO:0004725~protein tyrosine phosphatase activity,GO:0017017~MAP kinase tyrosine/serine/threonine phosphatase activity,GO:0044822~poly(A) RNA binding,	chr10:72335934-72336408 (-) // 96.15 // q22.1 /// chr2_random:2483340-2483814 (-) // 96.15 //
1379396_at	-1.16368	-2.13057	2.11283	Elmo1	361251	GO:0006909~phagocytosis,GO:0006911~phagocytosis, engulfment,GO:0016477~cell migration,GO:0016601~Rac protein signal transduction,GO:0030029~actin filament-based process,GO:0030036~actin cytoskeleton organization,GO:0043547~positive regulation of GTPase activity,	GO:0005737~cytoplasm,GO:0005886~plasma membrane,GO:0016020~membrane,GO:0032045~guanyl-nucleotide exchange factor complex,	GO:0005085~guanyl-nucleotide exchange factor activity,GO:0017124~SH3 domain binding,	chr17:51989456-51990070 (-) // 98.86 // q22
1390638_at	-1.34223	-2.48826	2.27596	Epha4	316539	GO:0007411~axon guidance,GO:0007628~adult walking behavior,GO:0008045~motor neuron axon guidance,GO:0008347~glial cell migration,GO:0018108~peptidyl-tyrosine phosphorylation,GO:0021957~corticospinal tract morphogenesis,GO:0043087~regulation of GTPase activity,GO:0043507~positive regulation of JUN kinase activity,GO:0046777~protein autophosphorylation,GO:0048013~ephrin receptor signaling pathway,G…	GO:0005737~cytoplasm,GO:0005741~mitochondrial outer membrane,GO:0005783~endoplasmic reticulum,GO:0005794~Golgi apparatus,GO:0005886~plasma membrane,GO:0005887~integral component of plasma membrane,GO:0009986~cell surface,GO:0014069~postsynaptic density,GO:0030175~filopodium,GO:0030424~axon,GO:0030425~dendrite,GO:0031594~neuromuscular junction,GO:0031901~early endosome membrane,GO:0042995~cell pro…	GO:0004672~protein kinase activity,GO:0005004~GPI-linked ephrin receptor activity,GO:0005005~transmembrane-ephrin receptor activity,GO:0005515~protein binding,GO:0005524~ATP binding,GO:0042731~PH domain binding,GO:0042802~identical protein binding,GO:0046875~ephrin receptor binding,GO:0097161~DH domain binding,	chr9:76676777-76677354 (-) // 100.0 // q21.13
1375729_at	-1.35242	-2.39154	2.5512	Epha4	316539	GO:0007411~axon guidance,GO:0007628~adult walking behavior,GO:0008045~motor neuron axon guidance,GO:0008347~glial cell migration,GO:0018108~peptidyl-tyrosine phosphorylation,GO:0021957~corticospinal tract morphogenesis,GO:0043087~regulation of GTPase activity,GO:0043507~positive regulation of JUN kinase activity,GO:0046777~protein autophosphorylation,GO:0048013~ephrin receptor signaling pathway,G…	GO:0005737~cytoplasm,GO:0005741~mitochondrial outer membrane,GO:0005783~endoplasmic reticulum,GO:0005794~Golgi apparatus,GO:0005886~plasma membrane,GO:0005887~integral component of plasma membrane,GO:0009986~cell surface,GO:0014069~postsynaptic density,GO:0030175~filopodium,GO:0030424~axon,GO:0030425~dendrite,GO:0031594~neuromuscular junction,GO:0031901~early endosome membrane,GO:0042995~cell pro…	GO:0004672~protein kinase activity,GO:0005004~GPI-linked ephrin receptor activity,GO:0005005~transmembrane-ephrin receptor activity,GO:0005515~protein binding,GO:0005524~ATP binding,GO:0042731~PH domain binding,GO:0042802~identical protein binding,GO:0046875~ephrin receptor binding,GO:0097161~DH domain binding,	chr9:76677833-76678616 (-) // 97.75 // q21.13
1379970_at	-1.23531	-2.00061	3.30133	Epha4	316539	GO:0007411~axon guidance,GO:0007628~adult walking behavior,GO:0008045~motor neuron axon guidance,GO:0008347~glial cell migration,GO:0018108~peptidyl-tyrosine phosphorylation,GO:0021957~corticospinal tract morphogenesis,GO:0043087~regulation of GTPase activity,GO:0043507~positive regulation of JUN kinase activity,GO:0046777~protein autophosphorylation,GO:0048013~ephrin receptor signaling pathway,G…	GO:0005737~cytoplasm,GO:0005741~mitochondrial outer membrane,GO:0005783~endoplasmic reticulum,GO:0005794~Golgi apparatus,GO:0005886~plasma membrane,GO:0005887~integral component of plasma membrane,GO:0009986~cell surface,GO:0014069~postsynaptic density,GO:0030175~filopodium,GO:0030424~axon,GO:0030425~dendrite,GO:0031594~neuromuscular junction,GO:0031901~early endosome membrane,GO:0042995~cell pro…	GO:0004672~protein kinase activity,GO:0005004~GPI-linked ephrin receptor activity,GO:0005005~transmembrane-ephrin receptor activity,GO:0005515~protein binding,GO:0005524~ATP binding,GO:0042731~PH domain binding,GO:0042802~identical protein binding,GO:0046875~ephrin receptor binding,GO:0097161~DH domain binding,	chr9:76678744-76682630 (-) // 99.45 // q21.13
1374574_at	1.25823	-2.01575	1.90204	Fam214a	300836	0	0	0	chr8:79817146-79817597 (+) // 95.14 // q21.12
1377190_at	1.05306	-2.21353	2.53776	Fam65b	306934	GO:0006879~cellular iron ion homeostasis,GO:0007605~sensory perception of sound,GO:0048741~skeletal muscle fiber development,	GO:0005737~cytoplasm,GO:0016324~apical plasma membrane,GO:0060171~stereocilium membrane,	GO:0008199~ferric iron binding,	chr17:47399999-47400695 (-) // 94.8 // q21.32
1374699_at	-1.22165	-1.87015	2.62973	Fam84a	313969	0	0	0	chr6:37781315-37782769 (-) // 97.52 // p21.2
1384344_at	-1.18398	-1.62055	2.54218	Fkbp7	295672	GO:0000413~protein peptidyl-prolyl isomerization,GO:0061077~chaperone-mediated protein folding,	GO:0005783~endoplasmic reticulum,GO:0005789~endoplasmic reticulum membrane,	GO:0003755~peptidyl-prolyl cis-trans isomerase activity,GO:0005509~calcium ion binding,GO:0005528~FK506 binding,	chr3:59361692-59372093 (-) // 85.16 // p14.2
1377773_at	1.31111	-2.35896	2.5225	Gabrb2	25451	GO:0007214~gamma-aminobutyric acid signaling pathway,GO:0007268~chemical synaptic transmission,GO:0007605~sensory perception of sound,GO:0043523~regulation of neuron apoptotic process,GO:0043524~negative regulation of neuron apoptotic process,GO:0048666~neuron development,GO:0051932~synaptic transmission, GABAergic,GO:0060119~inner ear receptor cell development,GO:0060384~innervation,GO:0071420~c…	GO:0005829~cytosol,GO:0005886~plasma membrane,GO:0005887~integral component of plasma membrane,GO:0016020~membrane,GO:0030054~cell junction,GO:0034707~chloride channel complex,GO:0045211~postsynaptic membrane,GO:0070062~extracellular exosome,GO:1902710~GABA receptor complex,GO:1902711~GABA-A receptor complex,	GO:0004890~GABA-A receptor activity,GO:0005237~inhibitory extracellular ligand-gated ion channel activity,GO:0005254~chloride channel activity,GO:0005515~protein binding,GO:0016917~GABA receptor activity,	chr10:27824226-27824849 (+) // 96.47 // p12.1
1368344_at	-1.19978	-1.87247	5.2522	Gad1	24379	GO:0009449~gamma-aminobutyric acid biosynthetic process,GO:0019752~carboxylic acid metabolic process,GO:0035176~social behavior,GO:0035641~locomotory exploration behavior,GO:0042136~neurotransmitter biosynthetic process,GO:0042493~response to drug,	GO:0005622~intracellular,GO:0005737~cytoplasm,GO:0005739~mitochondrion,GO:0005938~cell cortex,GO:0030424~axon,GO:0043679~axon terminus,GO:0044306~neuron projection terminus,GO:0045202~synapse,GO:0048786~presynaptic active zone,GO:0060077~inhibitory synapse,	GO:0004351~glutamate decarboxylase activity,GO:0016595~glutamate binding,GO:0016831~carboxy-lyase activity,GO:0030170~pyridoxal phosphate binding,GO:0046982~protein heterodimerization activity,GO:0047485~protein N-terminus binding,	chr3:52789301-52830036 (+) // 94.94 // p21.1
1389354_at	1.39092	-1.62665	2.88844	Gipc2	100361187	#N/A	#N/A	#N/A	chr2:250634142-250647940 (-) // 97.51 //
1372820_at	1.23353	-2.00943	1.85972	Gpc6	691984	GO:0016477~cell migration,	GO:0005578~proteinaceous extracellular matrix,GO:0005634~nucleus,GO:0005886~plasma membrane,GO:0031225~anchored component of membrane,	GO:0043395~heparan sulfate proteoglycan binding,	chr15:102750498-102751278 (+) // 99.49 //
1387241_at	1.25056	-7.48776	1.70523	Gpr88	64443	GO:0007166~cell surface receptor signaling pathway,GO:0007186~G-protein coupled receptor signaling pathway,GO:0007626~locomotory behavior,GO:0019228~neuronal action potential,GO:0050885~neuromuscular process controlling balance,GO:0061743~motor learning,	GO:0005634~nucleus,GO:0005737~cytoplasm,GO:0005886~plasma membrane,GO:0005887~integral component of plasma membrane,	GO:0003774~motor activity,GO:0004930~G-protein coupled receptor activity,	chr2:212460209-212464764 (-) // 97.03 // q34
1368401_at	1.13053	-2.48981	1.65406	Gria2	29627	GO:0001919~regulation of receptor recycling,GO:0007268~chemical synaptic transmission,GO:0010226~response to lithium ion,GO:0031623~receptor internalization,GO:0034220~ion transmembrane transport,GO:0035235~ionotropic glutamate receptor signaling pathway,GO:0045184~establishment of protein localization,GO:0050806~positive regulation of synaptic transmission,GO:0051262~protein tetramerization,GO:0…	GO:0005783~endoplasmic reticulum,GO:0005789~endoplasmic reticulum membrane,GO:0005887~integral component of plasma membrane,GO:0008021~synaptic vesicle,GO:0008328~ionotropic glutamate receptor complex,GO:0009986~cell surface,GO:0014069~postsynaptic density,GO:0016020~membrane,GO:0016021~integral component of membrane,GO:0030054~cell junction,GO:0030425~dendrite,GO:0030426~growth cone,GO:0030672~s…	GO:0004872~receptor activity,GO:0004970~ionotropic glutamate receptor activity,GO:0004971~AMPA glutamate receptor activity,GO:0005234~extracellular-glutamate-gated ion channel activity,GO:0005246~calcium channel regulator activity,GO:0005515~protein binding,GO:0008092~cytoskeletal protein binding,GO:0015277~kainate selective glutamate receptor activity,GO:0019901~protein kinase binding,GO:0030165…	chr2:172265849-172385285 (-) // 96.69 // q31.1
1376892_at	1.22982	-3.09469	1.7322	Gria3	29628	GO:0001919~regulation of receptor recycling,GO:0010226~response to lithium ion,GO:0034220~ion transmembrane transport,GO:0035235~ionotropic glutamate receptor signaling pathway,GO:0060992~response to fungicide,	GO:0005654~nucleoplasm,GO:0005886~plasma membrane,GO:0008328~ionotropic glutamate receptor complex,GO:0014069~postsynaptic density,GO:0016020~membrane,GO:0016021~integral component of membrane,GO:0030054~cell junction,GO:0030425~dendrite,GO:0032279~asymmetric synapse,GO:0032281~AMPA glutamate receptor complex,GO:0043025~neuronal cell body,GO:0043083~synaptic cleft,GO:0043195~terminal bouton,GO:00…	GO:0004970~ionotropic glutamate receptor activity,GO:0004971~AMPA glutamate receptor activity,GO:0005234~extracellular-glutamate-gated ion channel activity,GO:0005515~protein binding,GO:0030165~PDZ domain binding,	chrX:3452515-3453303 (-) // 95.84 // p22.33
1389900_at	1.13931	-3.30002	2.2114	Grin1	24408	GO:0001661~conditioned taste aversion,GO:0001964~startle response,GO:0001967~suckling behavior,GO:0001975~response to amphetamine,GO:0006812~cation transport,GO:0006816~calcium ion transport,GO:0006874~cellular calcium ion homeostasis,GO:0007585~respiratory gaseous exchange,GO:0007611~learning or memory,GO:0007612~learning,GO:0007613~memory,GO:0007616~long-term memory,GO:0008306~associative learn…	GO:0005737~cytoplasm,GO:0005783~endoplasmic reticulum,GO:0005887~integral component of plasma membrane,GO:0008021~synaptic vesicle,GO:0009986~cell surface,GO:0014069~postsynaptic density,GO:0016020~membrane,GO:0017146~NMDA selective glutamate receptor complex,GO:0030054~cell junction,GO:0030425~dendrite,GO:0032590~dendrite membrane,GO:0043025~neuronal cell body,GO:0043083~synaptic cleft,GO:004319…	GO:0004970~ionotropic glutamate receptor activity,GO:0004972~NMDA glutamate receptor activity,GO:0005102~receptor binding,GO:0005234~extracellular-glutamate-gated ion channel activity,GO:0005261~cation channel activity,GO:0005262~calcium channel activity,GO:0005509~calcium ion binding,GO:0005515~protein binding,GO:0005516~calmodulin binding,GO:0016594~glycine binding,GO:0016595~glutamate binding,…	chr3:3472344-3473073 (-) // 97.59 // p26.2
1369377_at	1.39473	-1.55161	2.55175	Hcrtr2	25605	GO:0007186~G-protein coupled receptor signaling pathway,GO:0007200~phospholipase C-activating G-protein coupled receptor signaling pathway,GO:0007218~neuropeptide signaling pathway,GO:0007268~chemical synaptic transmission,GO:0007631~feeding behavior,GO:0010840~regulation of circadian sleep/wake cycle, wakefulness,GO:0022410~circadian sleep/wake cycle process,GO:0032870~cellular response to hormo…	GO:0005887~integral component of plasma membrane,	GO:0004930~G-protein coupled receptor activity,GO:0008188~neuropeptide receptor activity,GO:0016499~orexin receptor activity,GO:0017046~peptide hormone binding,	chr8:81068302-81196608 (-) // 99.23 // q21.13
1374846_at	1.17378	-1.52378	2.67646	Hexim1	498008	GO:0000122~negative regulation of transcription from RNA polymerase II promoter,GO:0006351~transcription, DNA-templated,GO:0007507~heart development,GO:0045736~negative regulation of cyclin-dependent protein serine/threonine kinase activity,GO:0045892~negative regulation of transcription, DNA-templated,GO:1901798~positive regulation of signal transduction by p53 class mediator,	GO:0005634~nucleus,GO:0005654~nucleoplasm,GO:0005737~cytoplasm,	GO:0004861~cyclin-dependent protein serine/threonine kinase inhibitor activity,GO:0017069~snRNA binding,GO:0097322~7SK snRNA binding,	chr10:92291989-92292399 (+) // 95.79 // q23.31
1386641_at	1.4418	-2.06484	1.62779	Hlf	690286	GO:0006355~regulation of transcription, DNA-templated,GO:0006366~transcription from RNA polymerase II promoter,GO:0007275~multicellular organism development,GO:0035914~skeletal muscle cell differentiation,GO:0045944~positive regulation of transcription from RNA polymerase II promoter,GO:0048511~rhythmic process,	GO:0005634~nucleus,	GO:0000977~RNA polymerase II regulatory region sequence-specific DNA binding,GO:0001077~transcriptional activator activity, RNA polymerase II core promoter proximal region sequence-specific binding,GO:0003700~transcription factor activity, sequence-specific DNA binding,GO:0043565~sequence-specific DNA binding,	chr10:78748468-78748824 (-) // 98.07 // q22.3
1368060_at	1.23334	-1.51492	2.40679	Hrsp12	65151	GO:0001822~kidney development,GO:0007420~brain development,GO:0017148~negative regulation of translation,GO:0030324~lung development,GO:0033993~response to lipid,GO:0050680~negative regulation of epithelial cell proliferation,GO:0070314~G1 to G0 transition,GO:0090502~RNA phosphodiester bond hydrolysis, endonucleolytic,GO:1902074~response to salt,	GO:0005634~nucleus,GO:0005739~mitochondrion,GO:0005777~peroxisome,GO:0005829~cytosol,GO:0070062~extracellular exosome,	GO:0016892~endoribonuclease activity, producing 3'-phosphomonoesters,GO:0036041~long-chain fatty acid binding,GO:0042803~protein homodimerization activity,GO:0043167~ion binding,GO:0044822~poly(A) RNA binding,GO:0046914~transition metal ion binding,GO:1904012~platinum binding,GO:1904013~xenon atom binding,	chr7:69930459-69944264 (-) // 97.27 // q11.22
1370834_at	1.36175	-1.90492	3.20397	Hs3st1	84406	0	GO:0005796~Golgi lumen,	GO:0008146~sulfotransferase activity,GO:0008467~[heparan sulfate]-glucosamine 3-sulfotransferase 1 activity,	chr14:76438218-76439575 (+) // 98.0 // q24.3
1383661_at	-1.21997	-2.06966	5.50148	Hs3st3b1	303218	GO:0006477~protein sulfation,	GO:0005887~integral component of plasma membrane,	GO:0008467~[heparan sulfate]-glucosamine 3-sulfotransferase 1 activity,	chr10:50115277-50115668 (-) // 85.85 // q11.23
1375532_at	1.04897	-1.71103	3.39005	Id2	25587	GO:0000122~negative regulation of transcription from RNA polymerase II promoter,GO:0001656~metanephros development,GO:0001779~natural killer cell differentiation,GO:0001966~thigmotaxis,GO:0002521~leukocyte differentiation,GO:0003149~membranous septum morphogenesis,GO:0003166~bundle of His development,GO:0006351~transcription, DNA-templated,GO:0007507~heart development,GO:0007623~circadian rhythm,…	GO:0000785~chromatin,GO:0005634~nucleus,GO:0005654~nucleoplasm,GO:0005737~cytoplasm,GO:0005813~centrosome,GO:0005829~cytosol,GO:0043234~protein complex,	GO:0005515~protein binding,GO:0044325~ion channel binding,GO:0046982~protein heterodimerization activity,GO:0046983~protein dimerization activity,	chr6:42781172-42781686 (+) // 85.22 // p21.1
1369315_at	1.46161	-1.51616	2.53105	Il12a	84405	GO:0001916~positive regulation of T cell mediated cytotoxicity,GO:0002860~positive regulation of natural killer cell mediated cytotoxicity directed against tumor cell target,GO:0006955~immune response,GO:0007050~cell cycle arrest,GO:0009615~response to virus,GO:0010224~response to UV-B,GO:0016477~cell migration,GO:0032496~response to lipopolysaccharide,GO:0032700~negative regulation of interleuki…	GO:0005615~extracellular space,GO:0005737~cytoplasm,GO:0043514~interleukin-12 complex,	GO:0005125~cytokine activity,GO:0005143~interleukin-12 receptor binding,GO:0008083~growth factor activity,GO:0042163~interleukin-12 beta subunit binding,GO:0045513~interleukin-27 binding,GO:0046982~protein heterodimerization activity,	chr2:158710260-158717689 (+) // 99.5 // q24.1
1380077_at	1.02331	-2.46423	3.53416	Itgax	499271	GO:0007155~cell adhesion,GO:0007229~integrin-mediated signaling pathway,GO:0034113~heterotypic cell-cell adhesion,GO:0050798~activated T cell proliferation,GO:0051607~defense response to virus,GO:1903955~positive regulation of protein targeting to mitochondrion,	GO:0008305~integrin complex,GO:0009897~external side of plasma membrane,GO:0009986~cell surface,GO:0016020~membrane,	0	chr1:187416606-187417215 (+) // 69.71 // q31.1
1373214_at	1.06594	-1.58794	2.65378	Kdelc1	316370	0	GO:0005788~endoplasmic reticulum lumen,	0	chr9:43195109-43200488 (-) // 97.54 // p12
1383887_at	-1.20376	-2.13722	2.70886	Lamp5	362220	0	GO:0005886~plasma membrane,GO:0010008~endosome membrane,GO:0016021~integral component of membrane,GO:0030425~dendrite,GO:0030659~cytoplasmic vesicle membrane,GO:0031901~early endosome membrane,GO:0032584~growth cone membrane,GO:0032590~dendrite membrane,GO:0033116~endoplasmic reticulum-Golgi intermediate compartment membrane,GO:0055038~recycling endosome membrane,	0	chr3:124140139-124140577 (+) // 95.62 // q21.2
1388728_at	1.10164	-1.96032	2.73256	Laptm4b	315047	GO:0006810~transport,	GO:0012505~endomembrane system,GO:0016020~membrane,GO:0016021~integral component of membrane,	0	chr7:69690786-69697855 (+) // 99.91 // q11.22
1386023_at	1.03505	-1.84991	2.2427	Lgi1	100361792	GO:0007411~axon guidance,GO:0030307~positive regulation of cell growth,GO:0031175~neuron projection development,GO:0050806~positive regulation of synaptic transmission,GO:0051260~protein homooligomerization,	GO:0005615~extracellular space,GO:0030054~cell junction,GO:0045202~synapse,	GO:0005102~receptor binding,GO:0005515~protein binding,	chr1:242634079-242634489 (+) // 99.27 // q43 /// chr1_random:3255787-3256197 (+) // 99.27 //
1374924_at	1.11393	-1.51801	3.22025	LOC100910237	100910237	#N/A	#N/A	#N/A	chr1:22264411-22265140 (-) // 100.0 // p36.12
1390070_at	1.01716	-2.80337	1.61762	LOC100911253	100911253	#N/A	#N/A	#N/A	chrX:29780431-29780931 (+) // 96.52 // p21.2
1379761_at	1.13219	-2.13474	1.81209	LOC100911253	100911253	#N/A	#N/A	#N/A	chrX:29781667-29782162 (+) // 96.86 // p21.2
1394754_at	1.27285	-1.90219	2.03742	LOC100911253	100911253	#N/A	#N/A	#N/A	chrX:29780947-29781508 (+) // 99.64 // p21.2
1382538_at	1.14461	-1.76122	2.78083	LOC100912031	100912031	#N/A	#N/A	#N/A	chr1:149581979-149583375 (-) // 99.34 // q21.2
1390721_at	-1.12273	-1.57831	4.34281	LOC100912606	100912606	#N/A	#N/A	#N/A	chr19:25836055-25836465 (+) // 100.0 // p11
1394793_at	-1.19317	-2.02164	1.62944	LOC102547322	102547322	#N/A	#N/A	#N/A	chrX:93431863-93432290 (-) // 63.8 // q21.32
1379498_at	1.28304	-1.58249	2.90602	LOC102551341	102551341	#N/A	#N/A	#N/A	chr6:24005714-24006348 (+) // 100.0 // p22.3
1395625_at	1.33958	-1.63421	2.55105	LOC102554630	102554630	#N/A	#N/A	#N/A	chrX:91467329-91467768 (+) // 96.06 // q21.31
1397524_at	1.32764	-2.23407	3.1819	LOC103693584	103693584	#N/A	#N/A	#N/A	chr11:65462582-65463395 (+) // 27.57 // q13.1
1372524_at	1.40035	-1.69254	2.10112	Lpin1	313977	GO:0000122~negative regulation of transcription from RNA polymerase II promoter,GO:0006357~regulation of transcription from RNA polymerase II promoter,GO:0006629~lipid metabolic process,GO:0009062~fatty acid catabolic process,GO:0016311~dephosphorylation,GO:0019432~triglyceride biosynthetic process,GO:0031065~positive regulation of histone deacetylation,GO:0031100~organ regeneration,GO:0031529~ru…	GO:0005634~nucleus,GO:0005667~transcription factor complex,GO:0005741~mitochondrial outer membrane,	GO:0001085~RNA polymerase II transcription factor binding,GO:0003713~transcription coactivator activity,GO:0008195~phosphatidate phosphatase activity,GO:0042826~histone deacetylase binding,	chr6:40251245-40251939 (-) // 99.86 // p21.2
1390899_at	-1.12372	-3.47093	1.79371	LRRTM1	679668	GO:0002091~negative regulation of receptor internalization,GO:0006469~negative regulation of protein kinase activity,GO:0007626~locomotory behavior,GO:0019221~cytokine-mediated signaling pathway,GO:0035418~protein localization to synapse,GO:0035640~exploration behavior,GO:0046426~negative regulation of JAK-STAT cascade,GO:0050808~synapse organization,GO:0051965~positive regulation of synapse asse…	GO:0005737~cytoplasm,GO:0005783~endoplasmic reticulum,GO:0009986~cell surface,GO:0016021~integral component of membrane,GO:0030054~cell junction,GO:0030424~axon,GO:0030426~growth cone,GO:0045211~postsynaptic membrane,GO:0060076~excitatory synapse,	GO:0004860~protein kinase inhibitor activity,	chr4:111168989-111169581 (+) // 99.0 // q25
1374176_at	1.2328	-1.58572	2.47969	Lurap1l	362535	0	0	0	chr5:99646626-99647040 (+) // 95.83 // q21.1
1372158_at	1.20445	-1.67845	2.51058	Macrod1	246233	GO:0006974~cellular response to DNA damage stimulus,GO:0042278~purine nucleoside metabolic process,GO:0051725~protein de-ADP-ribosylation,	GO:0005634~nucleus,GO:0005739~mitochondrion,	GO:0016798~hydrolase activity, acting on glycosyl bonds,GO:0019213~deacetylase activity,	chr1:209869695-209871392 (+) // 98.42 // q32.2
1388699_at	-1.08348	-1.59343	2.9914	Man2b1	361378	GO:0006013~mannose metabolic process,GO:0006464~cellular protein modification process,GO:0006517~protein deglycosylation,GO:0007611~learning or memory,	GO:0005615~extracellular space,GO:0005764~lysosome,GO:0070062~extracellular exosome,	GO:0004559~alpha-mannosidase activity,GO:0005537~mannose binding,GO:0008270~zinc ion binding,	chr19:24711382-24712260 (-) // 95.25 // p11
1388744_at	-1.02969	-1.85622	4.12738	Mcm7	288532	GO:0006260~DNA replication,GO:0006268~DNA unwinding involved in DNA replication,GO:0006270~DNA replication initiation,GO:0006355~regulation of transcription, DNA-templated,GO:0006974~cellular response to DNA damage stimulus,GO:0008283~cell proliferation,GO:0042325~regulation of phosphorylation,GO:0042493~response to drug,GO:0071310~cellular response to organic substance,GO:0071364~cellular respon…	GO:0000784~nuclear chromosome, telomeric region,GO:0005634~nucleus,GO:0005654~nucleoplasm,GO:0005737~cytoplasm,GO:0005829~cytosol,GO:0016020~membrane,GO:0042555~MCM complex,	GO:0003677~DNA binding,GO:0003678~DNA helicase activity,GO:0003697~single-stranded DNA binding,GO:0004003~ATP-dependent DNA helicase activity,GO:0005524~ATP binding,GO:0008094~DNA-dependent ATPase activity,	chr12:17607249-17607805 (-) // 94.46 // p12.3
1388661_at	1.1815	-1.74549	3.4029	Mtfp1	289745	GO:0000266~mitochondrial fission,	GO:0005739~mitochondrion,GO:0005743~mitochondrial inner membrane,	0	chr14:84723110-84726877 (-) // 84.66 // q31.2
1372093_at	1.25743	-1.58514	2.22476	Mxi1	100360898	#N/A	#N/A	#N/A	chr1:259589678-259590311 (+) // 99.84 // /// chr1:259548847-259549480 (+) // 99.84 // /// chr1:259219583-259220216 (-) // 99.84 //
1393757_at	1.04174	-2.32264	1.538	N4bp2l1	498131	0	0	0	chr12:4280295-4280713 (+) // 74.76 // p13.32
1381091_at	-1.08314	-2.38735	2.9581	Naf1	306387	GO:0001522~pseudouridine synthesis,GO:0006364~rRNA processing,GO:0042254~ribosome biogenesis,GO:1904874~positive regulation of telomerase RNA localization to Cajal body,	GO:0005634~nucleus,GO:0005732~small nucleolar ribonucleoprotein complex,GO:0005737~cytoplasm,	GO:0003723~RNA binding,GO:0044822~poly(A) RNA binding,GO:0070034~telomerase RNA binding,	chr16:24531497-24531970 (-) // 77.47 // p12.1
1379494_at	1.22202	-1.50412	3.09883	Naf1	306387	GO:0001522~pseudouridine synthesis,GO:0006364~rRNA processing,GO:0042254~ribosome biogenesis,GO:1904874~positive regulation of telomerase RNA localization to Cajal body,	GO:0005634~nucleus,GO:0005732~small nucleolar ribonucleoprotein complex,GO:0005737~cytoplasm,	GO:0003723~RNA binding,GO:0044822~poly(A) RNA binding,GO:0070034~telomerase RNA binding,	chr16:24530370-24531011 (-) // 99.69 // p12.1
1374265_at	1.0672	-2.03923	2.49144	Nceh1	294930	GO:0006470~protein dephosphorylation,GO:0006805~xenobiotic metabolic process,GO:0016042~lipid catabolic process,GO:0060395~SMAD protein signal transduction,	GO:0005783~endoplasmic reticulum,GO:0016020~membrane,GO:0016021~integral component of membrane,	GO:0017171~serine hydrolase activity,GO:0042301~phosphate ion binding,GO:0052689~carboxylic ester hydrolase activity,	chr2:113130027-113130605 (+) // 100.0 // q13
1393654_at	-1.0815	-2.07188	2.87983	Neil1	367090	GO:0006281~DNA repair,GO:0006284~base-excision repair,GO:0006289~nucleotide-excision repair,GO:0006979~response to oxidative stress,GO:0032074~negative regulation of nuclease activity,GO:0090305~nucleic acid phosphodiester bond hydrolysis,	GO:0005634~nucleus,GO:0005737~cytoplasm,	GO:0003684~damaged DNA binding,GO:0003906~DNA-(apurinic or apyrimidinic site) lyase activity,GO:0008022~protein C-terminus binding,GO:0008270~zinc ion binding,GO:0016798~hydrolase activity, acting on glycosyl bonds,GO:0016829~lyase activity,GO:0019104~DNA N-glycosylase activity,	chr8:60898926-60899678 (-) // 55.41 // q12.1
1389739_at	1.03389	-1.52346	2.36447	Neurl2	311633	GO:0016567~protein ubiquitination,GO:0030239~myofibril assembly,GO:0035556~intracellular signal transduction,GO:0045214~sarcomere organization,	GO:0005622~intracellular,GO:0005927~muscle tendon junction,GO:0030891~VCB complex,	0	chr3:155863675-155865529 (-) // 91.03 // q25.31
1378323_at	-1.05135	-3.43736	2.42109	Nol4	307553	0	GO:0005634~nucleus,GO:0005730~nucleolus,	GO:0003723~RNA binding,	chr18:14312215-14312704 (-) // 100.0 // p11.21
1382874_at	1.41438	-3.97213	7.4782	Npl	304860	GO:0005975~carbohydrate metabolic process,GO:0019262~N-acetylneuraminate catabolic process,	GO:0005737~cytoplasm,	GO:0008747~N-acetylneuraminate lyase activity,	chr13:68524022-68524629 (-) // 94.89 // q21.32
1387744_at	1.20237	-1.90103	2.66549	Nppc	114593	GO:0001503~ossification,GO:0001666~response to hypoxia,GO:0003418~growth plate cartilage chondrocyte differentiation,GO:0003419~growth plate cartilage chondrocyte proliferation,GO:0006182~cGMP biosynthetic process,GO:0007168~receptor guanylyl cyclase signaling pathway,GO:0008285~negative regulation of cell proliferation,GO:0009791~post-embryonic development,GO:0030814~regulation of cAMP metabolic…	GO:0005615~extracellular space,GO:0030141~secretory granule,	GO:0005102~receptor binding,GO:0005179~hormone activity,GO:0042803~protein homodimerization activity,GO:0051428~peptide hormone receptor binding,	chr9:85434253-85438454 (-) // 89.94 // q21.32
1369067_at	-1.16747	-1.50385	2.27419	Nr4a3	58853	GO:0000122~negative regulation of transcription from RNA polymerase II promoter,GO:0001707~mesoderm formation,GO:0006366~transcription from RNA polymerase II promoter,GO:0007369~gastrulation,GO:0007411~axon guidance,GO:0009444~pyruvate oxidation,GO:0010613~positive regulation of cardiac muscle hypertrophy,GO:0010828~positive regulation of glucose transport,GO:0021766~hippocampus development,GO:00…	GO:0005634~nucleus,GO:0005667~transcription factor complex,GO:0042629~mast cell granule,	GO:0000978~RNA polymerase II core promoter proximal region sequence-specific DNA binding,GO:0001046~core promoter sequence-specific DNA binding,GO:0001077~transcriptional activator activity, RNA polymerase II core promoter proximal region sequence-specific binding,GO:0001223~transcription coactivator binding,GO:0003677~DNA binding,GO:0003707~steroid hormone receptor activity,GO:0004879~RNA polyme…	chr5:64713467-64753369 (+) // 95.8 // q12.3
1384824_at	1.00973	-2.09018	1.94598	Pcdh18	295027	GO:0007155~cell adhesion,GO:0007156~homophilic cell adhesion via plasma membrane adhesion molecules,GO:0007399~nervous system development,GO:0007420~brain development,	GO:0005886~plasma membrane,GO:0016021~integral component of membrane,	GO:0005509~calcium ion binding,	chr2:138615285-138615985 (-) // 98.72 // q22.1
1376565_at	1.18461	-1.62275	2.15177	Pde4a	25638	GO:0006198~cAMP catabolic process,GO:0007165~signal transduction,GO:0007608~sensory perception of smell,GO:0010738~regulation of protein kinase A signaling,GO:0035690~cellular response to drug,GO:0042493~response to drug,GO:0043949~regulation of cAMP-mediated signaling,	GO:0005634~nucleus,GO:0005737~cytoplasm,GO:0005829~cytosol,GO:0016020~membrane,GO:0048471~perinuclear region of cytoplasm,	GO:0004115~3',5'-cyclic-AMP phosphodiesterase activity,GO:0005515~protein binding,GO:0030552~cAMP binding,GO:0046872~metal ion binding,	chr8:20242530-20242727 (+) // 100.0 // p21.3
1367892_at	1.10704	-1.87246	17.8878	Pdk2	81530	GO:0006006~glucose metabolic process,GO:0006111~regulation of gluconeogenesis,GO:0006468~protein phosphorylation,GO:0006885~regulation of pH,GO:0008286~insulin receptor signaling pathway,GO:0010510~regulation of acetyl-CoA biosynthetic process from pyruvate,GO:0010565~regulation of cellular ketone metabolic process,GO:0010906~regulation of glucose metabolic process,GO:0018105~peptidyl-serine phos…	GO:0005654~nucleoplasm,GO:0005737~cytoplasm,GO:0005739~mitochondrion,GO:0005967~mitochondrial pyruvate dehydrogenase complex,GO:0045254~pyruvate dehydrogenase complex,	GO:0004674~protein serine/threonine kinase activity,GO:0004740~pyruvate dehydrogenase (acetyl-transferring) kinase activity,GO:0005524~ATP binding,GO:0016301~kinase activity,GO:0032403~protein complex binding,GO:0042803~protein homodimerization activity,GO:0046982~protein heterodimerization activity,	chr10:83710444-83724973 (-) // 99.64 // q23.1
1368016_at	1.39785	-1.66749	8.4958	Pecr	113956	GO:0006633~fatty acid biosynthetic process,GO:0033306~phytol metabolic process,GO:0055114~oxidation-reduction process,	GO:0005739~mitochondrion,GO:0005777~peroxisome,GO:0005778~peroxisomal membrane,GO:0043231~intracellular membrane-bounded organelle,	GO:0005102~receptor binding,GO:0008670~2,4-dienoyl-CoA reductase (NADPH) activity,GO:0019166~trans-2-enoyl-CoA reductase (NADPH) activity,	chr9:71414822-71443719 (-) // 98.41 // q21.11
1376595_at	1.14733	-1.57468	2.08036	Pex1	500006	GO:0006625~protein targeting to peroxisome,GO:0007031~peroxisome organization,GO:0016558~protein import into peroxisome matrix,GO:0060152~microtubule-based peroxisome localization,	GO:0005737~cytoplasm,GO:0005777~peroxisome,GO:0005778~peroxisomal membrane,GO:0005829~cytosol,GO:0043231~intracellular membrane-bounded organelle,GO:0070062~extracellular exosome,	GO:0005524~ATP binding,GO:0008022~protein C-terminus binding,GO:0032403~protein complex binding,GO:0042623~ATPase activity, coupled,	chr4:27235146-27239272 (-) // 99.49 // p15.2
1374862_at	1.10319	-1.66696	3.5682	Phyhip	290356	GO:0002230~positive regulation of defense response to virus by host,GO:0098779~mitophagy in response to mitochondrial depolarization,GO:0098792~xenophagy,	0	0	chr15:50871357-50871754 (+) // 99.25 // q21.2
1376989_at	-1.25211	-2.26031	3.22569	Pik3r3	60664	GO:0008286~insulin receptor signaling pathway,GO:0016310~phosphorylation,GO:0043551~regulation of phosphatidylinositol 3-kinase activity,GO:2001275~positive regulation of glucose import in response to insulin stimulus,	GO:0005942~phosphatidylinositol 3-kinase complex,	GO:0016301~kinase activity,GO:0046935~1-phosphatidylinositol-3-kinase regulator activity,	chr5:136569243-136569815 (+) // 99.65 // q31.2
1374259_at	-1.21397	-1.66373	2.55223	Plag1	297804	GO:0006366~transcription from RNA polymerase II promoter,GO:0010628~positive regulation of gene expression,GO:0010629~negative regulation of gene expression,GO:0022612~gland morphogenesis,GO:0035264~multicellular organism growth,GO:0035265~organ growth,GO:0045944~positive regulation of transcription from RNA polymerase II promoter,GO:0060252~positive regulation of glial cell proliferation,GO:0060…	GO:0005634~nucleus,	GO:0000978~RNA polymerase II core promoter proximal region sequence-specific DNA binding,GO:0000981~RNA polymerase II transcription factor activity, sequence-specific DNA binding,GO:0001077~transcriptional activator activity, RNA polymerase II core promoter proximal region sequence-specific binding,GO:0046872~metal ion binding,	chr5:17211606-17212202 (-) // 99.5 // p15.1
1391714_at	-1.22492	-1.66626	3.66685	Plag1	297804	GO:0006366~transcription from RNA polymerase II promoter,GO:0010628~positive regulation of gene expression,GO:0010629~negative regulation of gene expression,GO:0022612~gland morphogenesis,GO:0035264~multicellular organism growth,GO:0035265~organ growth,GO:0045944~positive regulation of transcription from RNA polymerase II promoter,GO:0060252~positive regulation of glial cell proliferation,GO:0060…	GO:0005634~nucleus,	GO:0000978~RNA polymerase II core promoter proximal region sequence-specific DNA binding,GO:0000981~RNA polymerase II transcription factor activity, sequence-specific DNA binding,GO:0001077~transcriptional activator activity, RNA polymerase II core promoter proximal region sequence-specific binding,GO:0046872~metal ion binding,	chr5:17214943-17215577 (-) // 97.53 // p15.1
1368369_at	1.15526	-2.28475	2.38735	Pnoc	25516	GO:0007218~neuropeptide signaling pathway,GO:0007268~chemical synaptic transmission,GO:0007565~female pregnancy,GO:0007600~sensory perception,	GO:0005576~extracellular region,GO:0005886~plasma membrane,GO:0030425~dendrite,GO:0043025~neuronal cell body,GO:0043679~axon terminus,	GO:0001515~opioid peptide activity,GO:0005184~neuropeptide hormone activity,GO:0031628~opioid receptor binding,	chr15:44822634-44835640 (-) // 99.8 // q21.1
1369989_at	-1.03872	-1.51342	3.33757	Pnpo	64533	GO:0002230~positive regulation of defense response to virus by host,GO:0008615~pyridoxine biosynthetic process,GO:0042823~pyridoxal phosphate biosynthetic process,GO:0055114~oxidation-reduction process,GO:0098779~mitophagy in response to mitochondrial depolarization,GO:0098792~xenophagy,	GO:0005654~nucleoplasm,GO:0005737~cytoplasm,GO:0070062~extracellular exosome,	GO:0004733~pyridoxamine-phosphate oxidase activity,GO:0010181~FMN binding,
1385393_at	1.26859	-3.7244	3.77098	Ppargc1a	83516	GO:0000302~response to reactive oxygen species,GO:0000422~mitophagy,GO:0001666~response to hypoxia,GO:0001933~negative regulation of protein phosphorylation,GO:0002021~response to dietary excess,GO:0002931~response to ischemia,GO:0006012~galactose metabolic process,GO:0006094~gluconeogenesis,GO:0006351~transcription, DNA-templated,GO:0006355~regulation of transcription, DNA-templated,GO:0007005~m…	GO:0005634~nucleus,GO:0005719~nuclear euchromatin,GO:0005737~cytoplasm,GO:0005829~cytosol,GO:0016605~PML body,GO:0022626~cytosolic ribosome,GO:0043025~neuronal cell body,GO:0097440~apical dendrite,GO:1990843~subsarcolemmal mitochondrion,GO:1990844~interfibrillar mitochondrion,	GO:0000166~nucleotide binding,GO:0001104~RNA polymerase II transcription cofactor activity,GO:0003677~DNA binding,GO:0003682~chromatin binding,GO:0003713~transcription coactivator activity,GO:0003723~RNA binding,GO:0005515~protein binding,GO:0008134~transcription factor binding,GO:0016922~ligand-dependent nuclear receptor binding,GO:0030331~estrogen receptor binding,GO:0030374~ligand-dependent nu…	chr14:64372347-64372686 (+) // 98.83 // q23.2
1384311_at	-1.273	-2.44414	1.75402	Prdm5	689788	GO:0000122~negative regulation of transcription from RNA polymerase II promoter,GO:0000278~mitotic cell cycle,GO:0016575~histone deacetylation,GO:0045892~negative regulation of transcription, DNA-templated,GO:0051567~histone H3-K9 methylation,	GO:0005634~nucleus,	GO:0000978~RNA polymerase II core promoter proximal region sequence-specific DNA binding,GO:0001078~transcriptional repressor activity, RNA polymerase II core promoter proximal region sequence-specific binding,GO:0043565~sequence-specific DNA binding,GO:0044212~transcription regulatory region DNA binding,GO:0046872~metal ion binding,GO:0070491~repressing transcription factor binding,
1375932_at	1.08478	-2.25917	3.17461	Prps2	24689	GO:0006015~5-phosphoribose 1-diphosphate biosynthetic process,GO:0006167~AMP biosynthetic process,GO:0009165~nucleotide biosynthetic process,GO:0016310~phosphorylation,GO:0019693~ribose phosphate metabolic process,GO:0031100~organ regeneration,	GO:0002189~ribose phosphate diphosphokinase complex,GO:0043234~protein complex,GO:0070062~extracellular exosome,	GO:0000287~magnesium ion binding,GO:0004749~ribose phosphate diphosphokinase activity,GO:0005515~protein binding,GO:0005524~ATP binding,GO:0016208~AMP binding,GO:0016301~kinase activity,GO:0019003~GDP binding,GO:0030246~carbohydrate binding,GO:0042802~identical protein binding,GO:0042803~protein homodimerization activity,GO:0043531~ADP binding,	chrX:47315737-47316389 (+) // 100.0 // p11.23
1398262_at	1.24451	-2.13683	3.41571	Prps2	24689	GO:0006015~5-phosphoribose 1-diphosphate biosynthetic process,GO:0006167~AMP biosynthetic process,GO:0009165~nucleotide biosynthetic process,GO:0016310~phosphorylation,GO:0019693~ribose phosphate metabolic process,GO:0031100~organ regeneration,	GO:0002189~ribose phosphate diphosphokinase complex,GO:0043234~protein complex,GO:0070062~extracellular exosome,	GO:0000287~magnesium ion binding,GO:0004749~ribose phosphate diphosphokinase activity,GO:0005515~protein binding,GO:0005524~ATP binding,GO:0016208~AMP binding,GO:0016301~kinase activity,GO:0019003~GDP binding,GO:0030246~carbohydrate binding,GO:0042802~identical protein binding,GO:0042803~protein homodimerization activity,GO:0043531~ADP binding,	chrX:47274361-47315274 (+) // 91.64 // p11.23
1377091_at	1.32188	-1.90315	2.95238	Prrt1	406167	GO:0009607~response to biotic stimulus,	GO:0005886~plasma membrane,GO:0016020~membrane,GO:0016021~integral component of membrane,GO:0030054~cell junction,GO:0045202~synapse,	0	chr20:4219851-4220286 (-) // 100.0 // p13
1391897_at	-1.0459	-1.98118	3.9066	Rabgap1l	304914	GO:0006886~intracellular protein transport,GO:0031338~regulation of vesicle fusion,GO:0032880~regulation of protein localization,GO:0090630~activation of GTPase activity,	GO:0005622~intracellular,GO:0005634~nucleus,GO:0005769~early endosome,GO:0005794~Golgi apparatus,GO:0012505~endomembrane system,	GO:0005096~GTPase activator activity,GO:0017137~Rab GTPase binding,	chr13:75685606-75686182 (-) // 99.74 // q22.2
1368403_at	-1.25341	-1.61496	2.46259	Rbl2	81758	GO:0006351~transcription, DNA-templated,GO:0006357~regulation of transcription from RNA polymerase II promoter,GO:0007049~cell cycle,GO:0010629~negative regulation of gene expression,GO:0016569~covalent chromatin modification,GO:0043550~regulation of lipid kinase activity,GO:0051726~regulation of cell cycle,	GO:0000785~chromatin,GO:0005634~nucleus,GO:0005667~transcription factor complex,GO:0005730~nucleolus,GO:0005737~cytoplasm,GO:0070062~extracellular exosome,	GO:0003677~DNA binding,GO:0005515~protein binding,GO:1990841~promoter-specific chromatin binding,	chr19:17044935-17092597 (-) // 97.15 // p13.11
1374035_at	1.28874	-1.50092	2.26328	Rem2	64626	GO:0007264~small GTPase mediated signal transduction,	GO:0005622~intracellular,GO:0005886~plasma membrane,GO:0016020~membrane,	GO:0003924~GTPase activity,GO:0005525~GTP binding,	chr15:32543932-32544470 (+) // 100.0 // q13.3
1383349_at	-1.04952	-2.6032	1.80051	Rfx5	310659	GO:0000122~negative regulation of transcription from RNA polymerase II promoter,GO:0006357~regulation of transcription from RNA polymerase II promoter,	GO:0005634~nucleus,	GO:0000978~RNA polymerase II core promoter proximal region sequence-specific DNA binding,GO:0003700~transcription factor activity, sequence-specific DNA binding,	chr2:189862301-189862955 (+) // 24.89 // q32.2
1395624_at	-1.04388	-1.84226	3.30338	RGD1307948	314788	GO:0002244~hematopoietic progenitor cell differentiation,	0	0	chr7:38227395-38227852 (+) // 100.0 // p14.1
1379894_at	-1.05939	-1.66152	2.00545	RGD1310110	361032	0	GO:0016021~integral component of membrane,	0	chr15:25680495-25681291 (-) // 86.54 // q11.2
1385559_at	1.39815	-1.65715	2.29532	RGD1563441	497935	0	0	GO:0008270~zinc ion binding,	chr10:56134808-56135385 (+) // 74.83 // q21.1
1394472_at	-1.39484	-2.21675	4.46138	Rgl1	289080	GO:0007264~small GTPase mediated signal transduction,GO:0043547~positive regulation of GTPase activity,	GO:0005622~intracellular,	GO:0008321~Ral guanyl-nucleotide exchange factor activity,	chr13:67467468-67468005 (-) // 95.9 // q21.32
1389003_at	1.00359	-1.79955	2.13689	Rhobtb3	309922	GO:0007264~small GTPase mediated signal transduction,GO:0008584~male gonad development,GO:0042147~retrograde transport, endosome to Golgi,	GO:0005737~cytoplasm,GO:0005829~cytosol,GO:0070062~extracellular exosome,	GO:0005524~ATP binding,GO:0005525~GTP binding,GO:0016887~ATPase activity,GO:0017137~Rab GTPase binding,	chr2:2911535-2912371 (-) // 100.0 // p25.3
1389729_at	1.15919	-1.72349	3.42133	Rilpl2	288652	GO:0003382~epithelial cell morphogenesis,GO:0060271~cilium morphogenesis,GO:1903445~protein transport from ciliary membrane to plasma membrane,	GO:0005622~intracellular,GO:0005623~cell,GO:0005737~cytoplasm,GO:0005813~centrosome,GO:0005829~cytosol,GO:0005929~cilium,GO:0016020~membrane,GO:0036064~ciliary basal body,GO:0070062~extracellular exosome,GO:0072372~primary cilium,	GO:0031267~small GTPase binding,GO:0042802~identical protein binding,GO:0051959~dynein light intermediate chain binding,	chr12:33250132-33250544 (+) // 92.38 // p11.21
1374455_at	1.08428	-1.52939	3.69328	Rnaseh2c	100365566	#N/A	#N/A	#N/A	chr1:208232291-208233356 (+) // 100.0 // q32.2
1383554_at	1.20363	-3.00728	2.13046	Rnf128	315911	GO:0016567~protein ubiquitination,GO:0031647~regulation of protein stability,GO:0042036~negative regulation of cytokine biosynthetic process,	GO:0005770~late endosome,GO:0005783~endoplasmic reticulum,GO:0005794~Golgi apparatus,GO:0016021~integral component of membrane,	GO:0008270~zinc ion binding,GO:0061630~ubiquitin protein ligase activity,	chrX:127365778-127366354 (+) // 100.0 // q25
1375934_at	1.22209	-2.90079	2.15096	Rnf128	315911	GO:0016567~protein ubiquitination,GO:0031647~regulation of protein stability,GO:0042036~negative regulation of cytokine biosynthetic process,	GO:0005770~late endosome,GO:0005783~endoplasmic reticulum,GO:0005794~Golgi apparatus,GO:0016021~integral component of membrane,	GO:0008270~zinc ion binding,GO:0061630~ubiquitin protein ligase activity,	chrX:127366522-127367165 (+) // 95.65 // q25
1383380_at	1.28774	-2.12346	5.54956	Rpp38	291317	GO:0090502~RNA phosphodiester bond hydrolysis, endonucleolytic,	GO:0005655~nucleolar ribonuclease P complex,GO:0005730~nucleolus,	GO:0004526~ribonuclease P activity,	chr17:86036507-86036982 (+) // 95.19 //
1376881_at	1.11511	-1.5247	2.46989	RragB	117043 /// 100909655	#N/A	#N/A	#N/A	chrX:38351314-38352026 (-) // 72.47 // p11.4
1382088_at	-1.25423	-1.78998	4.17863	Ryr2	689560	GO:0001666~response to hypoxia,GO:0002027~regulation of heart rate,GO:0003143~embryonic heart tube morphogenesis,GO:0003220~left ventricular cardiac muscle tissue morphogenesis,GO:0003300~cardiac muscle hypertrophy,GO:0005513~detection of calcium ion,GO:0006816~calcium ion transport,GO:0006874~cellular calcium ion homeostasis,GO:0007584~response to nutrient,GO:0010460~positive regulation of heart…	GO:0005623~cell,GO:0005635~nuclear envelope,GO:0005737~cytoplasm,GO:0005783~endoplasmic reticulum,GO:0005790~smooth endoplasmic reticulum,GO:0005886~plasma membrane,GO:0016020~membrane,GO:0016021~integral component of membrane,GO:0016529~sarcoplasmic reticulum,GO:0030017~sarcomere,GO:0030018~Z disc,GO:0031234~extrinsic component of cytoplasmic side of plasma membrane,GO:0031672~A band,GO:0033017~…	GO:0005216~ion channel activity,GO:0005219~ryanodine-sensitive calcium-release channel activity,GO:0005262~calcium channel activity,GO:0005509~calcium ion binding,GO:0005515~protein binding,GO:0005516~calmodulin binding,GO:0015278~calcium-release channel activity,GO:0019899~enzyme binding,GO:0019901~protein kinase binding,GO:0034236~protein kinase A catalytic subunit binding,GO:0034237~protein ki…	chr17:69545628-69546151 (+) // 92.88 // q24.3
1369210_at	-1.0719	-2.78923	2.12931	Scn1a	81574	GO:0001508~action potential,GO:0002230~positive regulation of defense response to virus by host,GO:0006814~sodium ion transport,GO:0007628~adult walking behavior,GO:0019227~neuronal action potential propagation,GO:0019228~neuronal action potential,GO:0034765~regulation of ion transmembrane transport,GO:0035725~sodium ion transmembrane transport,GO:0042391~regulation of membrane potential,GO:00508…	GO:0001518~voltage-gated sodium channel complex,GO:0005886~plasma membrane,GO:0014704~intercalated disc,GO:0016020~membrane,GO:0030018~Z disc,GO:0030315~T-tubule,GO:0030424~axon,GO:0033268~node of Ranvier,GO:0034706~sodium channel complex,GO:0043025~neuronal cell body,GO:0043194~axon initial segment,	GO:0005248~voltage-gated sodium channel activity,GO:0031402~sodium ion binding,	chr3:48238527-48364143 (-) // 97.5 // p21.31
1395865_at	-1.03555	-1.55634	2.33674	Sema3a	29751	GO:0001755~neural crest cell migration,GO:0001764~neuron migration,GO:0002027~regulation of heart rate,GO:0006915~apoptotic process,GO:0007411~axon guidance,GO:0007413~axonal fasciculation,GO:0008045~motor neuron axon guidance,GO:0010633~negative regulation of epithelial cell migration,GO:0021612~facial nerve structural organization,GO:0021637~trigeminal nerve structural organization,GO:0021675~n…	GO:0005615~extracellular space,GO:0030424~axon,GO:0030425~dendrite,	GO:0030215~semaphorin receptor binding,GO:0038191~neuropilin binding,GO:0045499~chemorepellent activity,	chr4:17568646-17569155 (-) // 99.41 // p15.32
1386979_at	1.17606	-1.68423	2.44389	Serinc5	170907	GO:0006658~phosphatidylserine metabolic process,GO:0006665~sphingolipid metabolic process,GO:0008654~phospholipid biosynthetic process,GO:0009597~detection of virus,GO:0015825~L-serine transport,GO:0042552~myelination,GO:0045087~innate immune response,GO:0051607~defense response to virus,GO:1904219~positive regulation of CDP-diacylglycerol-serine O-phosphatidyltransferase activity,GO:1904222~posi…	GO:0005794~Golgi apparatus,GO:0005886~plasma membrane,GO:0016021~integral component of membrane,GO:0043209~myelin sheath,GO:0070062~extracellular exosome,	GO:0015194~L-serine transmembrane transporter activity,	chr2:22871985-22977704 (+) // 99.48 // p24.1
1385352_at	-1.08949	-2.12691	2.82183	Slc16a13	287451	GO:0035879~plasma membrane lactate transport,	GO:0000139~Golgi membrane,GO:0005794~Golgi apparatus,GO:0005887~integral component of plasma membrane,	GO:0015129~lactate transmembrane transporter activity,GO:0015293~symporter activity,
1368227_at	-1.00522	-3.00815	2.1849	Slc28a2	60423	GO:0001895~retina homeostasis,GO:0015860~purine nucleoside transmembrane transport,GO:0034394~protein localization to cell surface,GO:1901642~nucleoside transmembrane transport,	GO:0005887~integral component of plasma membrane,GO:0016021~integral component of membrane,	GO:0005337~nucleoside transmembrane transporter activity,GO:0005415~nucleoside:sodium symporter activity,GO:0015211~purine nucleoside transmembrane transporter activity,	chr3:109350530-109371232 (-) // 89.37 // q13.13
1388534_at	1.08667	-1.51627	3.16749	Slc31a1	171135	GO:0006855~drug transmembrane transport,GO:0006878~cellular copper ion homeostasis,GO:0015677~copper ion import,GO:0035434~copper ion transmembrane transport,GO:0072719~cellular response to cisplatin,GO:1902861~copper ion import into cell,	GO:0005737~cytoplasm,GO:0005770~late endosome,GO:0005886~plasma membrane,GO:0016021~integral component of membrane,GO:0043025~neuronal cell body,GO:0055037~recycling endosome,	GO:0005375~copper ion transmembrane transporter activity,GO:0015088~copper uptake transmembrane transporter activity,	chr5:79387518-79388187 (+) // 100.0 // q14.1
1395986_at	1.23881	-1.72694	2.31685	Slit2	360272	GO:0001656~metanephros development,GO:0001657~ureteric bud development,GO:0001701~in utero embryonic development,GO:0001933~negative regulation of protein phosphorylation,GO:0002042~cell migration involved in sprouting angiogenesis,GO:0002689~negative regulation of leukocyte chemotaxis,GO:0007409~axonogenesis,GO:0007411~axon guidance,GO:0007420~brain development,GO:0008045~motor neuron axon guida…	GO:0005576~extracellular region,GO:0005578~proteinaceous extracellular matrix,GO:0005615~extracellular space,GO:0005737~cytoplasm,GO:0005886~plasma membrane,GO:0009986~cell surface,GO:0016021~integral component of membrane,GO:0070062~extracellular exosome,	GO:0004963~follicle-stimulating hormone receptor activity,GO:0005095~GTPase inhibitor activity,GO:0005509~calcium ion binding,GO:0005515~protein binding,GO:0008201~heparin binding,GO:0042802~identical protein binding,GO:0042803~protein homodimerization activity,GO:0043237~laminin-1 binding,GO:0043394~proteoglycan binding,GO:0043395~heparan sulfate proteoglycan binding,GO:0045499~chemorepellent ac…	chr14:67548147-67548511 (-) // 97.31 // q23.3
1397632_at	1.12509	-2.57225	1.54138	Slitrk1	306147	GO:0007399~nervous system development,GO:0007409~axonogenesis,GO:0030534~adult behavior,GO:0035264~multicellular organism growth,GO:0042592~homeostatic process,GO:0051965~positive regulation of synapse assembly,	GO:0016021~integral component of membrane,	0	chr15:93206575-93207001 (-) // 95.73 // q26.1
1385074_at	-1.20039	-1.60365	4.70536	Smarca2	361745	GO:0006338~chromatin remodeling,GO:0006355~regulation of transcription, DNA-templated,GO:0007286~spermatid development,GO:0008285~negative regulation of cell proliferation,GO:0030308~negative regulation of cell growth,GO:0035887~aortic smooth muscle cell differentiation,GO:0045892~negative regulation of transcription, DNA-templated,GO:0045893~positive regulation of transcription, DNA-templated,GO…	GO:0000790~nuclear chromatin,GO:0005634~nucleus,GO:0005654~nucleoplasm,GO:0016514~SWI/SNF complex,GO:0043231~intracellular membrane-bounded organelle,GO:0045111~intermediate filament cytoskeleton,GO:0071564~npBAF complex,GO:0071565~nBAF complex,GO:0090544~BAF-type complex,	GO:0001105~RNA polymerase II transcription coactivator activity,GO:0003682~chromatin binding,GO:0005524~ATP binding,GO:0016887~ATPase activity,GO:0042393~histone binding,GO:0044212~transcription regulatory region DNA binding,	chr1:230118122-230157744 (+) // 98.39 // q42.13
1393470_at	-1.00643	-2.00744	1.96313	Smim18	100909793	0	GO:0016021~integral component of membrane,	0	chr16:62209011-62209355 (+) // 94.77 // q21
1385778_at	1.14679	-3.11188	2.6093	St6galnac5	365984	GO:0001574~ganglioside biosynthetic process,GO:0006486~protein glycosylation,GO:0006688~glycosphingolipid biosynthetic process,GO:0009311~oligosaccharide metabolic process,GO:0009312~oligosaccharide biosynthetic process,GO:0018279~protein N-linked glycosylation via asparagine,GO:0097503~sialylation,	GO:0005794~Golgi apparatus,GO:0016021~integral component of membrane,	GO:0001665~alpha-N-acetylgalactosaminide alpha-2,6-sialyltransferase activity,GO:0008373~sialyltransferase activity,	chr2_random:4091195-4091540 (+) // 94.77 //
1372681_at	1.09394	-1.60552	3.26004	Stxbp6	362734	GO:0006887~exocytosis,GO:0006893~Golgi to plasma membrane transport,GO:0035542~regulation of SNARE complex assembly,GO:0051601~exocyst localization,GO:0098609~cell-cell adhesion,	GO:0000145~exocyst,GO:0005886~plasma membrane,GO:0005913~cell-cell adherens junction,GO:0016021~integral component of membrane,	GO:0005546~phosphatidylinositol-4,5-bisphosphate binding,GO:0017049~GTP-Rho binding,GO:0098641~cadherin binding involved in cell-cell adhesion,	chr6:64247081-64247704 (-) // 99.84 // q12
1369309_a_at	1.06829	-2.55191	2.4865	Tac1	24806	GO:0001878~response to yeast,GO:0002675~positive regulation of acute inflammatory response,GO:0006954~inflammatory response,GO:0007204~positive regulation of cytosolic calcium ion concentration,GO:0007217~tachykinin receptor signaling pathway,GO:0007218~neuropeptide signaling pathway,GO:0007268~chemical synaptic transmission,GO:0007616~long-term memory,GO:0008217~regulation of blood pressure,GO:0…	GO:0005576~extracellular region,GO:0005615~extracellular space,GO:0005886~plasma membrane,GO:0030424~axon,GO:0043025~neuronal cell body,	GO:0031835~substance P receptor binding,	chr4:32649697-32657200 (+) // 100.0 // p15.1
1382215_at	1.14038	-1.72388	2.3479	Taf4b	291773	GO:0006352~DNA-templated transcription, initiation,GO:0045944~positive regulation of transcription from RNA polymerase II promoter,GO:0051123~RNA polymerase II transcriptional preinitiation complex assembly,GO:2000648~positive regulation of stem cell proliferation,	GO:0005654~nucleoplasm,GO:0005669~transcription factor TFIID complex,GO:0005730~nucleolus,	GO:0001075~transcription factor activity, RNA polymerase II core promoter sequence-specific binding involved in preinitiation complex assembly,GO:0003677~DNA binding,GO:0003700~transcription factor activity, sequence-specific DNA binding,GO:0003713~transcription coactivator activity,GO:0008134~transcription factor binding,GO:0046982~protein heterodimerization activity,GO:0051059~NF-kappaB binding,	chr18:6167112-6168486 (+) // 96.13 // p11.31
1368250_at	1.31114	-1.60655	9.657	Tekt1	85270	0	GO:0005634~nucleus,GO:0005737~cytoplasm,GO:0005874~microtubule,GO:0005929~cilium,GO:0015630~microtubule cytoskeleton,	0	chr10:59219937-59247264 (-) // 94.23 // q21.1
1376425_at	1.11637	-2.27289	1.54597	Tgfb2	81809	GO:0000902~cell morphogenesis,GO:0001501~skeletal system development,GO:0001502~cartilage condensation,GO:0001558~regulation of cell growth,GO:0001568~blood vessel development,GO:0001654~eye development,GO:0001666~response to hypoxia,GO:0001822~kidney development,GO:0001837~epithelial to mesenchymal transition,GO:0001843~neural tube closure,GO:0001942~hair follicle development,GO:0001974~blood ve…	GO:0005576~extracellular region,GO:0005604~basement membrane,GO:0005615~extracellular space,GO:0005622~intracellular,GO:0005737~cytoplasm,GO:0005768~endosome,GO:0005802~trans-Golgi network,GO:0009986~cell surface,GO:0030141~secretory granule,GO:0030424~axon,GO:0031012~extracellular matrix,GO:0043025~neuronal cell body,	GO:0001540~beta-amyloid binding,GO:0004702~receptor signaling protein serine/threonine kinase activity,GO:0005102~receptor binding,GO:0005114~type II transforming growth factor beta receptor binding,GO:0005125~cytokine activity,GO:0005160~transforming growth factor beta receptor binding,GO:0008083~growth factor activity,GO:0034714~type III transforming growth factor beta receptor binding,GO:00428…	chr13:102717289-102717805 (-) // 100.0 // q33.1
1388011_a_at	1.18521	-1.79157	2.30117	Tgfb2	81809	GO:0000902~cell morphogenesis,GO:0001501~skeletal system development,GO:0001502~cartilage condensation,GO:0001558~regulation of cell growth,GO:0001568~blood vessel development,GO:0001654~eye development,GO:0001666~response to hypoxia,GO:0001822~kidney development,GO:0001837~epithelial to mesenchymal transition,GO:0001843~neural tube closure,GO:0001942~hair follicle development,GO:0001974~blood ve…	GO:0005576~extracellular region,GO:0005604~basement membrane,GO:0005615~extracellular space,GO:0005622~intracellular,GO:0005737~cytoplasm,GO:0005768~endosome,GO:0005802~trans-Golgi network,GO:0009986~cell surface,GO:0030141~secretory granule,GO:0030424~axon,GO:0031012~extracellular matrix,GO:0043025~neuronal cell body,	GO:0001540~beta-amyloid binding,GO:0004702~receptor signaling protein serine/threonine kinase activity,GO:0005102~receptor binding,GO:0005114~type II transforming growth factor beta receptor binding,GO:0005125~cytokine activity,GO:0005160~transforming growth factor beta receptor binding,GO:0008083~growth factor activity,GO:0034714~type III transforming growth factor beta receptor binding,GO:00428…	chr13:102718705-102818768 (-) // 99.32 // q33.1
1386257_at	1.09309	-1.89909	2.05227	Tia1	312510	GO:0017148~negative regulation of translation,GO:0042036~negative regulation of cytokine biosynthetic process,GO:0048024~regulation of mRNA splicing, via spliceosome,GO:1903608~protein localization to cytoplasmic stress granule,GO:1904037~positive regulation of epithelial cell apoptotic process,	GO:0005634~nucleus,GO:0005654~nucleoplasm,GO:0005737~cytoplasm,GO:0010494~cytoplasmic stress granule,GO:0030529~intracellular ribonucleoprotein complex,GO:0097165~nuclear stress granule,	GO:0000166~nucleotide binding,GO:0003676~nucleic acid binding,GO:0017091~AU-rich element binding,GO:0044822~poly(A) RNA binding,	chr4:120619809-120620211 (+) // 98.05 // q26
1389609_at	1.01468	-1.67205	2.46983	Tm7sf3	297725	0	GO:0005886~plasma membrane,GO:0016021~integral component of membrane,GO:0070062~extracellular exosome,	0	chr4:184180209-184182531 (-) // 97.56 // q35.1
1382065_at	1.12643	-1.51291	2.06672	Tmem18	362722	GO:0006351~transcription, DNA-templated,GO:0016477~cell migration,	GO:0005737~cytoplasm,GO:0016021~integral component of membrane,GO:0031965~nuclear membrane,	GO:0003677~DNA binding,	chr6:48474156-48474762 (+) // 62.08 // p12.3
1393502_at	1.00793	-1.58637	2.04033	Tmem231	361410	GO:0001701~in utero embryonic development,GO:0001944~vasculature development,GO:0007224~smoothened signaling pathway,GO:0032880~regulation of protein localization,GO:0042384~cilium assembly,GO:0042733~embryonic digit morphogenesis,GO:0043010~camera-type eye development,GO:0060271~cilium morphogenesis,GO:0060563~neuroepithelial cell differentiation,	GO:0016020~membrane,GO:0016021~integral component of membrane,GO:0035869~ciliary transition zone,GO:0036038~MKS complex,GO:0060170~ciliary membrane,	0	chr19:41852742-41853117 (-) // 50.67 // q13.2
1397227_at	1.09534	-2.2042	2.11378	Tmem35	308134	0	GO:0005778~peroxisomal membrane,GO:0016021~integral component of membrane,GO:0016023~cytoplasmic, membrane-bounded vesicle,GO:0031410~cytoplasmic vesicle,	0	chrX:121784110-121784524 (+) // 93.27 // q25
1383715_at	1.40207	-2.36505	2.39976	Tmem38b	362521	GO:0071805~potassium ion transmembrane transport,	GO:0005634~nucleus,GO:0005789~endoplasmic reticulum membrane,GO:0016021~integral component of membrane,	GO:0015269~calcium-activated potassium channel activity,	chr5:71300477-71310254 (+) // 98.53 // q13.2
1373909_at	1.43933	-1.74667	2.5219	Tmem64	689176	GO:0043462~regulation of ATPase activity,GO:0044339~canonical Wnt signaling pathway involved in osteoblast differentiation,GO:0045600~positive regulation of fat cell differentiation,GO:0045668~negative regulation of osteoblast differentiation,GO:0045672~positive regulation of osteoclast differentiation,GO:0045780~positive regulation of bone resorption,GO:0051480~regulation of cytosolic calcium io…	GO:0005783~endoplasmic reticulum,GO:0016021~integral component of membrane,	0	chr5:29806356-29807278 (+) // 99.89 // p13.3
1372583_at	1.09912	-2.21719	1.56163	Tmtc1	362465	0	GO:0005739~mitochondrion,GO:0016021~integral component of membrane,	0	chr4:185848072-185849145 (-) // 99.81 // q35.1
1389671_at	1.13872	-1.58681	3.12166	Trpc3	64573	GO:0000012~single strand break repair,GO:0006828~manganese ion transport,GO:0007338~single fertilization,GO:0051480~regulation of cytosolic calcium ion concentration,GO:0070588~calcium ion transmembrane transport,	GO:0005634~nucleus,GO:0005887~integral component of plasma membrane,GO:0016021~integral component of membrane,	GO:0003684~damaged DNA binding,GO:0005262~calcium channel activity,GO:0015279~store-operated calcium channel activity,	chr1:159563510-159564233 (+) // 99.45 // q23.2
1370139_a_at	1.04573	-2.86463	3.24313	Trpc6	89823	GO:0006828~manganese ion transport,GO:0007204~positive regulation of cytosolic calcium ion concentration,GO:0007338~single fertilization,GO:0007568~aging,GO:0010800~positive regulation of peptidyl-threonine phosphorylation,GO:0030182~neuron differentiation,GO:0032414~positive regulation of ion transmembrane transporter activity,GO:0045666~positive regulation of neuron differentiation,GO:0050774~n…	GO:0005737~cytoplasm,GO:0005886~plasma membrane,GO:0005887~integral component of plasma membrane,GO:0016020~membrane,GO:0016021~integral component of membrane,GO:0036057~slit diaphragm,	GO:0003779~actin binding,GO:0005216~ion channel activity,GO:0005261~cation channel activity,GO:0005262~calcium channel activity,GO:0005515~protein binding,GO:0015279~store-operated calcium channel activity,GO:0030276~clathrin binding,GO:0042805~actinin binding,GO:0051117~ATPase binding,GO:0070679~inositol 1,4,5 trisphosphate binding,	chr8:5532719-5577536 (+) // 99.75 // p23.2
1372980_at	-1.02125	-1.51975	42.2696	Tspan33	500065	GO:0007166~cell surface receptor signaling pathway,GO:0045747~positive regulation of Notch signaling pathway,GO:0051604~protein maturation,GO:0090002~establishment of protein localization to plasma membrane,	GO:0005886~plasma membrane,GO:0005887~integral component of plasma membrane,GO:0009986~cell surface,GO:0097197~tetraspanin-enriched microdomain,	GO:0019899~enzyme binding,	chr4:56607754-56608348 (+) // 99.33 // q12
1394430_at	1.25439	-1.75724	2.97692	Ttc33	294774	0	0	0	chr2:54414184-54414699 (+) // 36.7 // p16.2
1391304_at	-1.00545	-2.06959	2.22583	Ubr2	363188	GO:0006342~chromatin silencing,GO:0006511~ubiquitin-dependent protein catabolic process,GO:0007141~male meiosis I,GO:0007283~spermatogenesis,GO:0030163~protein catabolic process,GO:0032007~negative regulation of TOR signaling,GO:0033522~histone H2A ubiquitination,GO:0071233~cellular response to leucine,GO:0071596~ubiquitin-dependent protein catabolic process via the N-end rule pathway,	GO:0000151~ubiquitin ligase complex,GO:0000785~chromatin,GO:0005654~nucleoplasm,GO:0005737~cytoplasm,GO:0005886~plasma membrane,	GO:0004842~ubiquitin-protein transferase activity,GO:0008270~zinc ion binding,GO:0061630~ubiquitin protein ligase activity,GO:0070728~leucine binding,	chr9:9237657-9238060 (+) // 74.04 // p23
1380424_at	1.19851	-1.71393	4.36534	Ubxn11	192207	GO:0043161~proteasome-mediated ubiquitin-dependent protein catabolic process,	GO:0005737~cytoplasm,GO:0005856~cytoskeleton,	GO:0043130~ubiquitin binding,	chr5:152876144-152876718 (+) // 100.0 // q33.2
1398368_at	1.23333	-2.5751	1.57245	Unc80	689991	0	0	0	chr9:65468147-65468863 (+) // 96.79 // q12
1373510_at	-1.00798	-1.52805	2.80257	Vamp1	25624	GO:0006886~intracellular protein transport,GO:0006887~exocytosis,GO:0006906~vesicle fusion,GO:0016192~vesicle-mediated transport,GO:0035493~SNARE complex assembly,	GO:0005741~mitochondrial outer membrane,GO:0005829~cytosol,GO:0009986~cell surface,GO:0016021~integral component of membrane,GO:0030054~cell junction,GO:0030672~synaptic vesicle membrane,GO:0031201~SNARE complex,GO:0035577~azurophil granule membrane,GO:0035579~specific granule membrane,GO:0043195~terminal bouton,GO:0070821~tertiary granule membrane,	GO:0000149~SNARE binding,GO:0005484~SNAP receptor activity,GO:0005515~protein binding,	chr4:161339700-161340447 (+) // 72.57 // q32.1
1389689_at	1.04617	-1.50683	2.55322	Vars2	309596	GO:0006438~valyl-tRNA aminoacylation,GO:0006450~regulation of translational fidelity,	GO:0005739~mitochondrion,GO:0005829~cytosol,	GO:0002161~aminoacyl-tRNA editing activity,GO:0004832~valine-tRNA ligase activity,GO:0005524~ATP binding,	chr20:3238458-3239064 (+) // 73.27 // p13
1368853_at	-1.08138	-1.67285	2.49444	Vsnl1	24877	GO:0007417~central nervous system development,GO:0019722~calcium-mediated signaling,GO:0035774~positive regulation of insulin secretion involved in cellular response to glucose stimulus,GO:0045921~positive regulation of exocytosis,GO:0046676~negative regulation of insulin secretion,	GO:0005829~cytosol,GO:0016020~membrane,	GO:0005509~calcium ion binding,	chr6:34770052-34895226 (-) // 95.74 // p21.31
1380134_at	1.21555	-2.34774	2.11666	Vtcn1	295322	GO:0001562~response to protozoan,GO:0002250~adaptive immune response,GO:0042102~positive regulation of T cell proliferation,GO:0050868~negative regulation of T cell activation,GO:0072602~interleukin-4 secretion,GO:0072643~interferon-gamma secretion,GO:1900042~positive regulation of interleukin-2 secretion,	GO:0009897~external side of plasma membrane,GO:0031225~anchored component of membrane,	GO:0005102~receptor binding,	chr2:195941555-195942121 (+) // 88.34 // q32.3
1372232_at	-1.45735	-1.57271	2.3022	Wbp1	297381	0	GO:0016021~integral component of membrane,	GO:0050699~WW domain binding,	chr4:117331155-117331566 (-) // 95.36 // q26
1380108_at	-1.3202	-1.75692	2.80413	Wbp1	297381	0	GO:0016021~integral component of membrane,	GO:0050699~WW domain binding,	chr4:117332633-117333547 (-) // 99.83 // q26
1375206_at	1.16186	-2.05374	3.01281	Wscd1	287466	0	GO:0016021~integral component of membrane,	GO:0008146~sulfotransferase activity,	chr10:58644828-58645322 (+) // 95.55 // q21.1
1389715_at	-1.0258	-3.78647	1.6058	Ypel4	502643	0	GO:0005730~nucleolus,	GO:0046872~metal ion binding,	chr3:67947384-67947571 (+) // 41.37 // p14.1
1379070_at	1.01352	-2.88701	1.94118	Zfp488	290571	GO:0014003~oligodendrocyte development,GO:0045892~negative regulation of transcription, DNA-templated,GO:0048714~positive regulation of oligodendrocyte differentiation,	GO:0005634~nucleus,	GO:0046872~metal ion binding,	chr16:9597990-9598377 (-) // 80.94 // p13.2
1392840_at	1.12052	-2.02795	2.44852	Zfp536	292820	GO:0000122~negative regulation of transcription from RNA polymerase II promoter,GO:0006366~transcription from RNA polymerase II promoter,GO:0007165~signal transduction,GO:0007275~multicellular organism development,GO:0045665~negative regulation of neuron differentiation,GO:0048387~negative regulation of retinoic acid receptor signaling pathway,	GO:0005634~nucleus,	GO:0000978~RNA polymerase II core promoter proximal region sequence-specific DNA binding,GO:0001078~transcriptional repressor activity, RNA polymerase II core promoter proximal region sequence-specific binding,GO:0043565~sequence-specific DNA binding,GO:0044212~transcription regulatory region DNA binding,GO:0044323~retinoic acid-responsive element binding,GO:0046872~metal ion binding,	chr1:89947943-89948454 (-) // 91.79 // p22.2
1384217_at	1.28126	-3.03717	1.79412	Zhx2	314988	GO:0000122~negative regulation of transcription from RNA polymerase II promoter,GO:0006351~transcription, DNA-templated,GO:0006357~regulation of transcription from RNA polymerase II promoter,GO:0006402~mRNA catabolic process,GO:0035019~somatic stem cell population maintenance,GO:0045665~negative regulation of neuron differentiation,GO:0045892~negative regulation of transcription, DNA-templated,	GO:0005634~nucleus,GO:0005654~nucleoplasm,GO:0005730~nucleolus,GO:0005737~cytoplasm,GO:0005886~plasma membrane,	GO:0003677~DNA binding,GO:0003700~transcription factor activity, sequence-specific DNA binding,GO:0003714~transcription corepressor activity,GO:0042802~identical protein binding,GO:0042803~protein homodimerization activity,GO:0046872~metal ion binding,GO:0046982~protein heterodimerization activity,	chr7:94542645-94543044 (+) // 81.73 // q21.3
1393667_at	-1.3632	-2.14251	1.77579	Zmat4	684961	GO:0072332~intrinsic apoptotic signaling pathway by p53 class mediator,	GO:0005622~intracellular,	GO:0002039~p53 binding,GO:0003676~nucleic acid binding,GO:0003723~RNA binding,GO:0008270~zinc ion binding,	chr16:72412851-72413403 (-) // 89.75 // q22.2

## Sheet: Top Mito Changers
# Notes : Fold change >= 1.5
#Entity List : Oneway ANOVA unequal variance (Welch) p (Corr) cut-off = 0.05
#Interpretation : Number (Non-averaged)
#Experiment : KLFs
#Fold-Change cut-off : 1.5
#Pairing option : All against single condition
Oppositly regulated mito genes 2 fold changers
Probe Set ID	FC ([KLF11] vs [mCherry])	FC ([KLF7] vs [mCherry])	FC ([KLF9] vs [mCherry])	Gene Symbol	Entrez Gene	Gene Ontology Biological Process	Gene Ontology Cellular Component	Gene Ontology Molecular Function	Alignments
1368561_at	1.12459	-1.58456	9.14926	Abcd2	84356	GO:0000038~very long-chain fatty acid metabolic process,GO:0006635~fatty acid beta-oxidation,GO:0032000~positive regulation of fatty acid beta-oxidation,GO:0042760~very long-chain fatty acid catabolic process,GO:0055085~transmembrane transport,	GO:0005739~mitochondrion,GO:0005777~peroxisome,GO:0005778~peroxisomal membrane,GO:0016021~integral component of membrane,GO:0043231~intracellular membrane-bounded organelle,	GO:0005524~ATP binding,GO:0042626~ATPase activity, coupled to transmembrane movement of substances,GO:0042803~protein homodimerization activity,	chr7:129542752-129591363 (-) // 93.39 // q32.2
1372536_at	-1.37047	-1.53224	13.5718	Adck3	360887	GO:0006468~protein phosphorylation,GO:0006744~ubiquinone biosynthetic process,GO:0016310~phosphorylation,	GO:0005739~mitochondrion,GO:0016021~integral component of membrane,	GO:0004672~protein kinase activity,GO:0005524~ATP binding,GO:0016301~kinase activity,GO:0043531~ADP binding,	chr13:95869323-95869761 (-) // 90.41 // q32.1
1367843_at	1.11695	-1.53023	2.63766	Akr7a2	171445	GO:0044597~daunorubicin metabolic process,GO:0044598~doxorubicin metabolic process,GO:0055114~oxidation-reduction process,	GO:0005739~mitochondrion,GO:0005794~Golgi apparatus,GO:0005795~Golgi stack,GO:0070062~extracellular exosome,	GO:0000252~C-3 sterol dehydrogenase (C-4 sterol decarboxylase) activity,GO:0004032~alditol:NADP+ 1-oxidoreductase activity,GO:0004033~aldo-keto reductase (NADP) activity,GO:0004448~isocitrate dehydrogenase activity,GO:0004495~mevaldate reductase activity,GO:0008875~gluconate dehydrogenase activity,GO:0018451~epoxide dehydrogenase activity,GO:0018452~5-exo-hydroxycamphor dehydrogenase activity,GO:…	chr5:158097678-158106206 (+) // 96.86 // q33.3
1379900_at	1.06514	-2.91423	2.19398	Aldh5a1	291133	GO:0006006~glucose metabolic process,GO:0006083~acetate metabolic process,GO:0006105~succinate metabolic process,GO:0006536~glutamate metabolic process,GO:0006541~glutamine metabolic process,GO:0006650~glycerophospholipid metabolic process,GO:0006678~glucosylceramide metabolic process,GO:0006681~galactosylceramide metabolic process,GO:0006749~glutathione metabolic process,GO:0007417~central nervo…	GO:0005739~mitochondrion,	GO:0004029~aldehyde dehydrogenase (NAD) activity,GO:0004777~succinate-semialdehyde dehydrogenase (NAD+) activity,GO:0009013~succinate-semialdehyde dehydrogenase [NAD(P)+] activity,GO:0031406~carboxylic acid binding,GO:0051287~NAD binding,	chr17:47219439-47220082 (+) // 99.84 // q21.32
1386910_a_at	1.36534	-1.81982	2.75759	Apex1	79116	GO:0000723~telomere maintenance,GO:0006281~DNA repair,GO:0006284~base-excision repair,GO:0006310~DNA recombination,GO:0006351~transcription, DNA-templated,GO:0006355~regulation of transcription, DNA-templated,GO:0007568~aging,GO:0010243~response to organonitrogen compound,GO:0014912~negative regulation of smooth muscle cell migration,GO:0042493~response to drug,GO:0043488~regulation of mRNA stabi…	GO:0005634~nucleus,GO:0005654~nucleoplasm,GO:0005667~transcription factor complex,GO:0005730~nucleolus,GO:0005737~cytoplasm,GO:0005739~mitochondrion,GO:0005783~endoplasmic reticulum,GO:0005813~centrosome,GO:0016607~nuclear speck,GO:0048471~perinuclear region of cytoplasm,	GO:0003677~DNA binding,GO:0003684~damaged DNA binding,GO:0003691~double-stranded telomeric DNA binding,GO:0003713~transcription coactivator activity,GO:0003906~DNA-(apurinic or apyrimidinic site) lyase activity,GO:0004519~endonuclease activity,GO:0004521~endoribonuclease activity,GO:0005515~protein binding,GO:0008081~phosphoric diester hydrolase activity,GO:0008309~double-stranded DNA exodeoxyrib…	chr15:26904426-26906099 (+) // 100.0 // q12
1383850_at	1.36503	-2.64527	2.83576	C19orf12	690000	NA	GO:0005739~mitochondrion,GO:0005783~endoplasmic reticulum,	NA
1389593_at	1.20552	-1.5277	2.29444	Dimt1	294718	GO:0031167~rRNA methylation,	GO:0005634~nucleus,GO:0005730~nucleolus,GO:0005737~cytoplasm,GO:0005759~mitochondrial matrix,	GO:0000179~rRNA (adenine-N6,N6-)-dimethyltransferase activity,GO:0044822~poly(A) RNA binding,	chr2:38079030-38079805 (+) // 99.87 // p22.2
1390638_at	-1.34223	-2.48826	2.27596	Epha4	316539	GO:0007411~axon guidance,GO:0007628~adult walking behavior,GO:0008045~motor neuron axon guidance,GO:0008347~glial cell migration,GO:0018108~peptidyl-tyrosine phosphorylation,GO:0021957~corticospinal tract morphogenesis,GO:0043087~regulation of GTPase activity,GO:0043507~positive regulation of JUN kinase activity,GO:0046777~protein autophosphorylation,GO:0048013~ephrin receptor signaling pathway,G…	GO:0005737~cytoplasm,GO:0005741~mitochondrial outer membrane,GO:0005783~endoplasmic reticulum,GO:0005794~Golgi apparatus,GO:0005886~plasma membrane,GO:0005887~integral component of plasma membrane,GO:0009986~cell surface,GO:0014069~postsynaptic density,GO:0030175~filopodium,GO:0030424~axon,GO:0030425~dendrite,GO:0031594~neuromuscular junction,GO:0031901~early endosome membrane,GO:0042995~cell pro…	GO:0004672~protein kinase activity,GO:0005004~GPI-linked ephrin receptor activity,GO:0005005~transmembrane-ephrin receptor activity,GO:0005515~protein binding,GO:0005524~ATP binding,GO:0042731~PH domain binding,GO:0042802~identical protein binding,GO:0046875~ephrin receptor binding,GO:0097161~DH domain binding,	chr9:76676777-76677354 (-) // 100.0 // q21.13
1375729_at	-1.35242	-2.39154	2.5512	Epha4	316539	GO:0007411~axon guidance,GO:0007628~adult walking behavior,GO:0008045~motor neuron axon guidance,GO:0008347~glial cell migration,GO:0018108~peptidyl-tyrosine phosphorylation,GO:0021957~corticospinal tract morphogenesis,GO:0043087~regulation of GTPase activity,GO:0043507~positive regulation of JUN kinase activity,GO:0046777~protein autophosphorylation,GO:0048013~ephrin receptor signaling pathway,G…	GO:0005737~cytoplasm,GO:0005741~mitochondrial outer membrane,GO:0005783~endoplasmic reticulum,GO:0005794~Golgi apparatus,GO:0005886~plasma membrane,GO:0005887~integral component of plasma membrane,GO:0009986~cell surface,GO:0014069~postsynaptic density,GO:0030175~filopodium,GO:0030424~axon,GO:0030425~dendrite,GO:0031594~neuromuscular junction,GO:0031901~early endosome membrane,GO:0042995~cell pro…	GO:0004672~protein kinase activity,GO:0005004~GPI-linked ephrin receptor activity,GO:0005005~transmembrane-ephrin receptor activity,GO:0005515~protein binding,GO:0005524~ATP binding,GO:0042731~PH domain binding,GO:0042802~identical protein binding,GO:0046875~ephrin receptor binding,GO:0097161~DH domain binding,	chr9:76677833-76678616 (-) // 97.75 // q21.13
1379970_at	-1.23531	-2.00061	3.30133	Epha4	316539	GO:0007411~axon guidance,GO:0007628~adult walking behavior,GO:0008045~motor neuron axon guidance,GO:0008347~glial cell migration,GO:0018108~peptidyl-tyrosine phosphorylation,GO:0021957~corticospinal tract morphogenesis,GO:0043087~regulation of GTPase activity,GO:0043507~positive regulation of JUN kinase activity,GO:0046777~protein autophosphorylation,GO:0048013~ephrin receptor signaling pathway,G…	GO:0005737~cytoplasm,GO:0005741~mitochondrial outer membrane,GO:0005783~endoplasmic reticulum,GO:0005794~Golgi apparatus,GO:0005886~plasma membrane,GO:0005887~integral component of plasma membrane,GO:0009986~cell surface,GO:0014069~postsynaptic density,GO:0030175~filopodium,GO:0030424~axon,GO:0030425~dendrite,GO:0031594~neuromuscular junction,GO:0031901~early endosome membrane,GO:0042995~cell pro…	GO:0004672~protein kinase activity,GO:0005004~GPI-linked ephrin receptor activity,GO:0005005~transmembrane-ephrin receptor activity,GO:0005515~protein binding,GO:0005524~ATP binding,GO:0042731~PH domain binding,GO:0042802~identical protein binding,GO:0046875~ephrin receptor binding,GO:0097161~DH domain binding,	chr9:76678744-76682630 (-) // 99.45 // q21.13
1368344_at	-1.19978	-1.87247	5.2522	Gad1	24379	GO:0009449~gamma-aminobutyric acid biosynthetic process,GO:0019752~carboxylic acid metabolic process,GO:0035176~social behavior,GO:0035641~locomotory exploration behavior,GO:0042136~neurotransmitter biosynthetic process,GO:0042493~response to drug,	GO:0005622~intracellular,GO:0005737~cytoplasm,GO:0005739~mitochondrion,GO:0005938~cell cortex,GO:0030424~axon,GO:0043679~axon terminus,GO:0044306~neuron projection terminus,GO:0045202~synapse,GO:0048786~presynaptic active zone,GO:0060077~inhibitory synapse,	GO:0004351~glutamate decarboxylase activity,GO:0016595~glutamate binding,GO:0016831~carboxy-lyase activity,GO:0030170~pyridoxal phosphate binding,GO:0046982~protein heterodimerization activity,GO:0047485~protein N-terminus binding,	chr3:52789301-52830036 (+) // 94.94 // p21.1
1368060_at	1.23334	-1.51492	2.40679	Hrsp12	65151	GO:0001822~kidney development,GO:0007420~brain development,GO:0017148~negative regulation of translation,GO:0030324~lung development,GO:0033993~response to lipid,GO:0050680~negative regulation of epithelial cell proliferation,GO:0070314~G1 to G0 transition,GO:0090502~RNA phosphodiester bond hydrolysis, endonucleolytic,GO:1902074~response to salt,	GO:0005634~nucleus,GO:0005739~mitochondrion,GO:0005777~peroxisome,GO:0005829~cytosol,GO:0070062~extracellular exosome,	GO:0016892~endoribonuclease activity, producing 3'-phosphomonoesters,GO:0036041~long-chain fatty acid binding,GO:0042803~protein homodimerization activity,GO:0043167~ion binding,GO:0044822~poly(A) RNA binding,GO:0046914~transition metal ion binding,GO:1904012~platinum binding,GO:1904013~xenon atom binding,	chr7:69930459-69944264 (-) // 97.27 // q11.22
1380077_at	1.02331	-2.46423	3.53416	Itgax	499271	GO:0007155~cell adhesion,GO:0007229~integrin-mediated signaling pathway,GO:0034113~heterotypic cell-cell adhesion,GO:0050798~activated T cell proliferation,GO:0051607~defense response to virus,GO:1903955~positive regulation of protein targeting to mitochondrion,	GO:0008305~integrin complex,GO:0009897~external side of plasma membrane,GO:0009986~cell surface,GO:0016020~membrane,	NA	chr1:187416606-187417215 (+) // 69.71 // q31.1
1372524_at	1.40035	-1.69254	2.10112	Lpin1	313977	GO:0000122~negative regulation of transcription from RNA polymerase II promoter,GO:0006357~regulation of transcription from RNA polymerase II promoter,GO:0006629~lipid metabolic process,GO:0009062~fatty acid catabolic process,GO:0016311~dephosphorylation,GO:0019432~triglyceride biosynthetic process,GO:0031065~positive regulation of histone deacetylation,GO:0031100~organ regeneration,GO:0031529~ru…	GO:0005634~nucleus,GO:0005667~transcription factor complex,GO:0005741~mitochondrial outer membrane,	GO:0001085~RNA polymerase II transcription factor binding,GO:0003713~transcription coactivator activity,GO:0008195~phosphatidate phosphatase activity,GO:0042826~histone deacetylase binding,	chr6:40251245-40251939 (-) // 99.86 // p21.2
1372158_at	1.20445	-1.67845	2.51058	Macrod1	246233	GO:0006974~cellular response to DNA damage stimulus,GO:0042278~purine nucleoside metabolic process,GO:0051725~protein de-ADP-ribosylation,	GO:0005634~nucleus,GO:0005739~mitochondrion,	GO:0016798~hydrolase activity, acting on glycosyl bonds,GO:0019213~deacetylase activity,	chr1:209869695-209871392 (+) // 98.42 // q32.2
1388661_at	1.1815	-1.74549	3.4029	MTP18	289745	GO:0000266~mitochondrial fission,	GO:0005739~mitochondrion,GO:0005743~mitochondrial inner membrane,	0	chr14:84723110-84726877 (-) // 84.66 // q31.2
1374265_at	1.0672	-2.03923	2.49144	Nceh1	294930	GO:0006470~protein dephosphorylation,GO:0006805~xenobiotic metabolic process,GO:0016042~lipid catabolic process,GO:0060395~SMAD protein signal transduction,	GO:0005783~endoplasmic reticulum,GO:0016020~membrane,GO:0016021~integral component of membrane,	GO:0017171~serine hydrolase activity,GO:0042301~phosphate ion binding,GO:0052689~carboxylic ester hydrolase activity,	chr2:113130027-113130605 (+) // 100.0 // q13
1367892_at	1.10704	-1.87246	17.8878	Pdk2	81530	GO:0006006~glucose metabolic process,GO:0006111~regulation of gluconeogenesis,GO:0006468~protein phosphorylation,GO:0006885~regulation of pH,GO:0008286~insulin receptor signaling pathway,GO:0010510~regulation of acetyl-CoA biosynthetic process from pyruvate,GO:0010565~regulation of cellular ketone metabolic process,GO:0010906~regulation of glucose metabolic process,GO:0018105~peptidyl-serine phos…	GO:0005654~nucleoplasm,GO:0005737~cytoplasm,GO:0005739~mitochondrion,GO:0005967~mitochondrial pyruvate dehydrogenase complex,GO:0045254~pyruvate dehydrogenase complex,	GO:0004674~protein serine/threonine kinase activity,GO:0004740~pyruvate dehydrogenase (acetyl-transferring) kinase activity,GO:0005524~ATP binding,GO:0016301~kinase activity,GO:0032403~protein complex binding,GO:0042803~protein homodimerization activity,GO:0046982~protein heterodimerization activity,	chr10:83710444-83724973 (-) // 99.64 // q23.1
1368016_at	1.39785	-1.66749	8.4958	Pecr	113956	GO:0006633~fatty acid biosynthetic process,GO:0033306~phytol metabolic process,GO:0055114~oxidation-reduction process,	GO:0005739~mitochondrion,GO:0005777~peroxisome,GO:0005778~peroxisomal membrane,GO:0043231~intracellular membrane-bounded organelle,	GO:0005102~receptor binding,GO:0008670~2,4-dienoyl-CoA reductase (NADPH) activity,GO:0019166~trans-2-enoyl-CoA reductase (NADPH) activity,	chr9:71414822-71443719 (-) // 98.41 // q21.11
1374862_at	1.10319	-1.66696	3.5682	Phyhip	290356	GO:0002230~positive regulation of defense response to virus by host,GO:0098779~mitophagy in response to mitochondrial depolarization,GO:0098792~xenophagy,	NA	NA	chr15:50871357-50871754 (+) // 99.25 // q21.2
1369989_at	-1.03872	-1.51342	3.33757	Pnpo	64533	GO:0002230~positive regulation of defense response to virus by host,GO:0008615~pyridoxine biosynthetic process,GO:0042823~pyridoxal phosphate biosynthetic process,GO:0055114~oxidation-reduction process,GO:0098779~mitophagy in response to mitochondrial depolarization,GO:0098792~xenophagy,	GO:0005654~nucleoplasm,GO:0005737~cytoplasm,GO:0070062~extracellular exosome,	GO:0004733~pyridoxamine-phosphate oxidase activity,GO:0010181~FMN binding,
1385393_at	1.26859	-3.7244	3.77098	Ppargc1a	83516	GO:0000302~response to reactive oxygen species,GO:0000422~mitophagy,GO:0001666~response to hypoxia,GO:0001933~negative regulation of protein phosphorylation,GO:0002021~response to dietary excess,GO:0002931~response to ischemia,GO:0006012~galactose metabolic process,GO:0006094~gluconeogenesis,GO:0006351~transcription, DNA-templated,GO:0006355~regulation of transcription, DNA-templated,GO:0007005~m…	GO:0005634~nucleus,GO:0005719~nuclear euchromatin,GO:0005737~cytoplasm,GO:0005829~cytosol,GO:0016605~PML body,GO:0022626~cytosolic ribosome,GO:0043025~neuronal cell body,GO:0097440~apical dendrite,GO:1990843~subsarcolemmal mitochondrion,GO:1990844~interfibrillar mitochondrion,	GO:0000166~nucleotide binding,GO:0001104~RNA polymerase II transcription cofactor activity,GO:0003677~DNA binding,GO:0003682~chromatin binding,GO:0003713~transcription coactivator activity,GO:0003723~RNA binding,GO:0005515~protein binding,GO:0008134~transcription factor binding,GO:0016922~ligand-dependent nuclear receptor binding,GO:0030331~estrogen receptor binding,GO:0030374~ligand-dependent nu…	chr14:64372347-64372686 (+) // 98.83 // q23.2
1372583_at	1.09912	-2.21719	1.56163	Tmtc1	362465	NA	GO:0005739~mitochondrion,GO:0016021~integral component of membrane,	NA	chr4:185848072-185849145 (-) // 99.81 // q35.1
1373510_at	-1.00798	-1.52805	2.80257	Vamp1	25624	GO:0006886~intracellular protein transport,GO:0006887~exocytosis,GO:0006906~vesicle fusion,GO:0016192~vesicle-mediated transport,GO:0035493~SNARE complex assembly,	GO:0005741~mitochondrial outer membrane,GO:0005829~cytosol,GO:0009986~cell surface,GO:0016021~integral component of membrane,GO:0030054~cell junction,GO:0030672~synaptic vesicle membrane,GO:0031201~SNARE complex,GO:0035577~azurophil granule membrane,GO:0035579~specific granule membrane,GO:0043195~terminal bouton,GO:0070821~tertiary granule membrane,	GO:0000149~SNARE binding,GO:0005484~SNAP receptor activity,GO:0005515~protein binding,	chr4:161339700-161340447 (+) // 72.57 // q32.1
1389689_at	1.04617	-1.50683	2.55322	Vars2	309596	GO:0006438~valyl-tRNA aminoacylation,GO:0006450~regulation of translational fidelity,	GO:0005739~mitochondrion,GO:0005829~cytosol,	GO:0002161~aminoacyl-tRNA editing activity,GO:0004832~valine-tRNA ligase activity,GO:0005524~ATP binding,	chr20:3238458-3239064 (+) // 73.27 // p13

## Sheet: Mito changers below cut off
Oppositly regulated mito genes below 2 fold change
Probe Set ID	FC ([KLF11] vs [mCherry])	FC ([KLF7] vs [mCherry])	FC ([KLF9] vs [mCherry])	Gene Symbol	Entrez Gene	Gene Ontology Biological Process	Gene Ontology Cellular Component	Gene Ontology Molecular Function	Alignments
1377183_at	-1.02419	-1.54482	1.51908	Wwox	292041	GO:0001649~osteoblast differentiation,GO:0030178~negative regulation of Wnt signaling pathway,GO:0045944~positive regulation of transcription from RNA polymerase II promoter,GO:0048705~skeletal system morphogenesis,GO:0071560~cellular response to transforming growth factor beta stimulus,GO:0072332~intrinsic apoptotic signaling pathway by p53 class mediator,GO:0097191~extrinsic apoptotic signaling…	GO:0005634~nucleus,GO:0005737~cytoplasm,GO:0005739~mitochondrion,GO:0005794~Golgi apparatus,GO:0005829~cytosol,GO:0005886~plasma membrane,GO:0005902~microvillus,GO:0090575~RNA polymerase II transcription factor complex,	GO:0001105~RNA polymerase II transcription coactivator activity,GO:0019899~enzyme binding,	chr19:45491482-45491946 (+) // 99.78 // q13.32
1385253_at	-1.022	-1.51641	1.56584	Atg14	305831	GO:0000045~autophagosome assembly,GO:0001932~regulation of protein phosphorylation,GO:0001933~negative regulation of protein phosphorylation,GO:0001934~positive regulation of protein phosphorylation,GO:0006914~autophagy,GO:0008333~endosome to lysosome transport,GO:0009267~cellular response to starvation,GO:0010508~positive regulation of autophagy,GO:0010608~posttranscriptional regulation of gene …	GO:0005634~nucleus,GO:0005737~cytoplasm,GO:0005776~autophagosome,GO:0005789~endoplasmic reticulum membrane,GO:0005930~axoneme,GO:0034045~pre-autophagosomal structure membrane,GO:0035032~phosphatidylinositol 3-kinase complex, class III,GO:0044233~ER-mitochondrion membrane contact site,GO:0045335~phagocytic vesicle,GO:0097629~extrinsic component of omegasome membrane,GO:0097632~extrinsic component …	NA	chr15:23511663-23512069 (-) // 99.75 // q11.2
1374505_at	-1.17472	-1.64615	1.59083	Lyrm5	100361188	NA	GO:0005739~mitochondrion,	NA	chr4:182864021-182865028 (+) // 83.1 // q34.3
1387382_at	-1.06668	-1.78061	1.63383	Hnmt	81676	GO:0001695~histamine catabolic process,GO:0001887~selenium compound metabolic process,GO:0002347~response to tumor cell,GO:0006972~hyperosmotic response,GO:0007420~brain development,GO:0014075~response to amine,GO:0032259~methylation,GO:0035902~response to immobilization stress,GO:0042220~response to cocaine,GO:0051384~response to glucocorticoid,GO:0070555~response to interleukin-1,GO:1903955~pos…	GO:0005654~nucleoplasm,GO:0005737~cytoplasm,GO:0005829~cytosol,GO:0043005~neuron projection,GO:0070062~extracellular exosome,	GO:0008168~methyltransferase activity,GO:0008170~N-methyltransferase activity,GO:0046539~histamine N-methyltransferase activity,GO:0098603~selenol Se-methyltransferase activity,	chr3:2057594-2090011 (-) // 94.09 // p26.3
1372562_at	1.00528	-1.54665	1.72857	MGC94207	362946	NA	GO:0005739~mitochondrion,	NA	chr7:114774479-114775100 (-) // 99.68 // q31.2
1368677_at	1.04749	-1.59509	1.74932	Bdnf	24225	GO:0000186~activation of MAPKK activity,GO:0001657~ureteric bud development,GO:0001662~behavioral fear response,GO:0001666~response to hypoxia,GO:0002544~chronic inflammatory response,GO:0006120~mitochondrial electron transport, NADH to ubiquinone,GO:0007169~transmembrane receptor protein tyrosine kinase signaling pathway,GO:0007202~activation of phospholipase C activity,GO:0007214~gamma-aminobut…	GO:0005576~extracellular region,GO:0005615~extracellular space,GO:0005737~cytoplasm,GO:0008021~synaptic vesicle,GO:0030061~mitochondrial crista,GO:0030141~secretory granule,GO:0030424~axon,GO:0030425~dendrite,GO:0031410~cytoplasmic vesicle,GO:0043025~neuronal cell body,GO:0043195~terminal bouton,GO:0043204~perikaryon,GO:0048471~perinuclear region of cytoplasm,GO:0098794~postsynapse,	GO:0005169~neurotrophin TRKB receptor binding,GO:0008083~growth factor activity,	chr3_random:930775-979584 (+) // 85.86 //
1388118_at	-1.37852	-1.54186	1.7614	Hibadh	63938	GO:0006574~valine catabolic process,GO:0009083~branched-chain amino acid catabolic process,GO:0055114~oxidation-reduction process,	GO:0005739~mitochondrion,	GO:0004616~phosphogluconate dehydrogenase (decarboxylating) activity,GO:0008442~3-hydroxyisobutyrate dehydrogenase activity,GO:0051287~NAD binding,	chr4:80850297-80948361 (-) // 99.94 // q21.21
1399138_at	-1.07128	-1.67036	1.84838	Dcaf8	364050	GO:0016567~protein ubiquitination,	GO:0005634~nucleus,GO:0005737~cytoplasm,GO:0080008~Cul4-RING E3 ubiquitin ligase complex,	NA	chr13:88186176-88186691 (+) // 92.64 // q31.2
1398991_at	1.00329	-1.51932	1.85748	Dcaf8	364050	GO:0016567~protein ubiquitination,	GO:0005634~nucleus,GO:0005737~cytoplasm,GO:0080008~Cul4-RING E3 ubiquitin ligase complex,	NA	chr13:88186692-88187358 (+) // 97.51 // q31.2 /// chr2:75231165-75231830 (-) // 93.12 // p12
1373020_at	1.11035	-1.56809	1.87967	Pam16	679907	GO:0001503~ossification,GO:0030150~protein import into mitochondrial matrix,GO:0032780~negative regulation of ATPase activity,GO:0071897~DNA biosynthetic process,GO:2001234~negative regulation of apoptotic signaling pathway,	GO:0001405~presequence translocase-associated import motor,GO:0005737~cytoplasm,GO:0005739~mitochondrion,GO:0005743~mitochondrial inner membrane,GO:0005744~mitochondrial inner membrane presequence translocase complex,GO:0005759~mitochondrial matrix,GO:0031314~extrinsic component of mitochondrial inner membrane,GO:0043234~protein complex,	NA	chr10:11072191-11079981 (+) // 97.85 // p14 /// chr10:92847047-92847586 (+) // 71.24 // q23.31
1375952_at	-1.14969	-1.50692	1.93742	Pank2	296167	GO:0007286~spermatid development,GO:0009060~aerobic respiration,GO:0015937~coenzyme A biosynthetic process,GO:0016310~phosphorylation,GO:0019217~regulation of fatty acid metabolic process,GO:0051881~regulation of mitochondrial membrane potential,GO:0070584~mitochondrion morphogenesis,GO:0090207~regulation of triglyceride metabolic process,GO:1904251~regulation of bile acid metabolic process,	GO:0005737~cytoplasm,GO:0005739~mitochondrion,GO:0005829~cytosol,	GO:0004594~pantothenate kinase activity,GO:0005524~ATP binding,	chr3:119007059-119007569 (+) // 92.38 // q13.33
1377599_at	1.23876	-1.70661	1.94724	Lpin1	313977	GO:0000122~negative regulation of transcription from RNA polymerase II promoter,GO:0006357~regulation of transcription from RNA polymerase II promoter,GO:0006629~lipid metabolic process,GO:0009062~fatty acid catabolic process,GO:0016311~dephosphorylation,GO:0019432~triglyceride biosynthetic process,GO:0031065~positive regulation of histone deacetylation,GO:0031100~organ regeneration,GO:0031529~ru…	GO:0005634~nucleus,GO:0005667~transcription factor complex,GO:0005741~mitochondrial outer membrane,	GO:0001085~RNA polymerase II transcription factor binding,GO:0003713~transcription coactivator activity,GO:0008195~phosphatidate phosphatase activity,GO:0042826~histone deacetylase binding,	chr6:40252391-40253412 (-) // 98.36 // p21.2
1387075_at	1.19071	-1.98811	1.95865	Th	25085	GO:0001666~response to hypoxia,GO:0001963~synaptic transmission, dopaminergic,GO:0001975~response to amphetamine,GO:0006585~dopamine biosynthetic process from tyrosine,GO:0006631~fatty acid metabolic process,GO:0006665~sphingolipid metabolic process,GO:0007507~heart development,GO:0007601~visual perception,GO:0007605~sensory perception of sound,GO:0007612~learning,GO:0007613~memory,GO:0007617~mat…	GO:0005634~nucleus,GO:0005737~cytoplasm,GO:0005739~mitochondrion,GO:0005790~smooth endoplasmic reticulum,GO:0005829~cytosol,GO:0008021~synaptic vesicle,GO:0009898~cytoplasmic side of plasma membrane,GO:0030424~axon,GO:0030425~dendrite,GO:0030659~cytoplasmic vesicle membrane,GO:0031410~cytoplasmic vesicle,GO:0033162~melanosome membrane,GO:0043005~neuron projection,GO:0043025~neuronal cell body,GO:…	GO:0004497~monooxygenase activity,GO:0004511~tyrosine 3-monooxygenase activity,GO:0005515~protein binding,GO:0008198~ferrous iron binding,GO:0008199~ferric iron binding,GO:0016597~amino acid binding,GO:0019825~oxygen binding,GO:0019899~enzyme binding,GO:0019904~protein domain specific binding,GO:0034617~tetrahydrobiopterin binding,GO:0035240~dopamine binding,	chr1:203164246-203171522 (-) // 82.14 // q32.1

## Sheet: Genes below cut off
Oppositly regulated genes below 2 fold change
Probe Set ID	FC ([KLF11] vs [mCherry])	FC ([KLF7] vs [mCherry])	FC ([KLF9] vs [mCherry])	Gene Symbol	Entrez Gene	Entrez Gene	Gene Ontology Biological Process	Gene Ontology Cellular Component	Gene Ontology Molecular Function	Alignments
1382200_at	1.16942	-1.89593	1.50291	Cenpv	501702	501702	GO:0001667~ameboidal-type cell migration,GO:0008152~metabolic process,GO:0031508~pericentric heterochromatin assembly,GO:0032467~positive regulation of cytokinesis,GO:0033044~regulation of chromosome organization,GO:0034508~centromere complex assembly,	GO:0000776~kinetochore,GO:0005634~nucleus,GO:0005654~nucleoplasm,GO:0005737~cytoplasm,GO:0015630~microtubule cytoskeleton,GO:0051233~spindle midzone,	GO:0016846~carbon-sulfur lyase activity,	chr10:48705071-48707469 (-) // 100.0 // q11.22
1390107_at	-1.11465	-1.58665	1.50305	Sytl2	361604	361604	GO:0006887~exocytosis,GO:0006904~vesicle docking involved in exocytosis,GO:0006906~vesicle fusion,GO:0010923~negative regulation of phosphatase activity,GO:0017158~regulation of calcium ion-dependent exocytosis,GO:0048791~calcium ion-regulated exocytosis of neurotransmitter,GO:0070257~positive regulation of mucus secretion,GO:0072659~protein localization to plasma membrane,	GO:0005737~cytoplasm,GO:0005886~plasma membrane,GO:0016020~membrane,GO:0019897~extrinsic component of plasma membrane,GO:0042470~melanosome,GO:0070382~exocytic vesicle,	GO:0001786~phosphatidylserine binding,GO:0005509~calcium ion binding,GO:0005544~calcium-dependent phospholipid binding,GO:0005546~phosphatidylinositol-4,5-bisphosphate binding,GO:0017137~Rab GTPase binding,GO:0019902~phosphatase binding,GO:0019905~syntaxin binding,GO:0030276~clathrin binding,GO:0042043~neurexin family protein binding,	chr1:147083724-147084665 (+) // 99.89 // q21.2
1374647_at	-1.00968	-1.52424	1.51056	Rsbn1	310749	310749	0	GO:0005634~nucleus,	0	chr2:199199467-199200116 (+) // 100.0 // q33.1
1368119_at	1.0682	-1.73539	1.51196	Inpp5j	171088	171088	GO:0010977~negative regulation of neuron projection development,GO:0031115~negative regulation of microtubule polymerization,GO:0033137~negative regulation of peptidyl-serine phosphorylation,GO:0046856~phosphatidylinositol dephosphorylation,	GO:0001726~ruffle,GO:0005737~cytoplasm,GO:0005886~plasma membrane,GO:0030426~growth cone,GO:0043198~dendritic shaft,	GO:0004445~inositol-polyphosphate 5-phosphatase activity,GO:0017124~SH3 domain binding,GO:0034485~phosphatidylinositol-3,4,5-trisphosphate 5-phosphatase activity,GO:0052658~inositol-1,4,5-trisphosphate 5-phosphatase activity,GO:0052659~inositol-1,3,4,5-tetrakisphosphate 5-phosphatase activity,	chr14:84125798-84136907 (-) // 99.97 // q31.2
1382485_at	1.16005	-1.76902	1.51603	Zfp605	100365779 /// 100909512	100365779 /// 100909512	#N/A	#N/A	#N/A	chr12:46689474-46689913 (-) // 100.0 // q13.11
1377183_at	-1.02419	-1.54482	1.51908	Wwox	292041	292041	GO:0001649~osteoblast differentiation,GO:0030178~negative regulation of Wnt signaling pathway,GO:0045944~positive regulation of transcription from RNA polymerase II promoter,GO:0048705~skeletal system morphogenesis,GO:0071560~cellular response to transforming growth factor beta stimulus,GO:0072332~intrinsic apoptotic signaling pathway by p53 class mediator,GO:0097191~extrinsic apoptotic signaling…	GO:0005634~nucleus,GO:0005737~cytoplasm,GO:0005739~mitochondrion,GO:0005794~Golgi apparatus,GO:0005829~cytosol,GO:0005886~plasma membrane,GO:0005902~microvillus,GO:0090575~RNA polymerase II transcription factor complex,	GO:0001105~RNA polymerase II transcription coactivator activity,GO:0019899~enzyme binding,	chr19:45491482-45491946 (+) // 99.78 // q13.32
1391173_at	1.15052	-1.79573	1.52465	Trps2	299897	299897	GO:0000122~negative regulation of transcription from RNA polymerase II promoter,GO:0001942~hair follicle development,GO:0002062~chondrocyte differentiation,GO:0006366~transcription from RNA polymerase II promoter,GO:0007178~transmembrane receptor protein serine/threonine kinase signaling pathway,GO:0007507~heart development,GO:0009887~organ morphogenesis,GO:0009888~tissue development,GO:0032330~r…	GO:0000790~nuclear chromatin,GO:0005634~nucleus,GO:0005654~nucleoplasm,GO:0005667~transcription factor complex,	GO:0000977~RNA polymerase II regulatory region sequence-specific DNA binding,GO:0001085~RNA polymerase II transcription factor binding,GO:0001228~transcriptional activator activity, RNA polymerase II transcription regulatory region sequence-specific binding,GO:0003682~chromatin binding,GO:0008270~zinc ion binding,	chr7:86850444-86850968 (-) // 99.05 // q21.12
1370526_at	1.02743	-1.58549	1.52494	Itgae	83577	83577	GO:0007155~cell adhesion,GO:0007229~integrin-mediated signaling pathway,	GO:0008305~integrin complex,GO:0009897~external side of plasma membrane,	0
1370833_at	-1.41142	-1.55542	1.52653	Pex5l	286937	286937	GO:0016560~protein import into peroxisome matrix, docking,GO:0042391~regulation of membrane potential,GO:0043949~regulation of cAMP-mediated signaling,GO:0045055~regulated exocytosis,GO:0045185~maintenance of protein location,GO:0051461~positive regulation of corticotropin secretion,GO:0098655~cation transmembrane transport,	GO:0005737~cytoplasm,GO:0005778~peroxisomal membrane,GO:0005829~cytosol,GO:0017071~intracellular cyclic nucleotide activated cation channel complex,GO:0030425~dendrite,GO:0043235~receptor complex,GO:0048471~perinuclear region of cytoplasm,GO:0051286~cell tip,	GO:0000268~peroxisome targeting sequence binding,GO:0005052~peroxisome matrix targeting signal-1 binding,GO:0005221~intracellular cyclic nucleotide activated cation channel activity,GO:0017137~Rab GTPase binding,GO:0031267~small GTPase binding,	chr2:119130761-119203569 (-) // 98.81 // q14.2
1383447_at	-1.36829	-1.51117	1.53193	Etv5	303828	303828	GO:0006357~regulation of transcription from RNA polymerase II promoter,GO:0006366~transcription from RNA polymerase II promoter,GO:0007274~neuromuscular synaptic transmission,GO:0007626~locomotory behavior,GO:0034599~cellular response to oxidative stress,GO:0045666~positive regulation of neuron differentiation,GO:0045893~positive regulation of transcription, DNA-templated,GO:0045944~positive regu…	GO:0005634~nucleus,GO:0005654~nucleoplasm,GO:0005886~plasma membrane,	GO:0000977~RNA polymerase II regulatory region sequence-specific DNA binding,GO:0000981~RNA polymerase II transcription factor activity, sequence-specific DNA binding,GO:0001228~transcriptional activator activity, RNA polymerase II transcription regulatory region sequence-specific binding,GO:0003700~transcription factor activity, sequence-specific DNA binding,GO:0044212~transcription regulatory r…	chr11:80901714-80902652 (+) // 99.68 // q14.1 /// chr2:55022602-55023580 (+) // 91.38 // p16.1
1385788_at	1.05621	-1.51144	1.53234	Ephb3	287989	287989	GO:0001525~angiogenesis,GO:0001655~urogenital system development,GO:0007411~axon guidance,GO:0007413~axonal fasciculation,GO:0016477~cell migration,GO:0018108~peptidyl-tyrosine phosphorylation,GO:0021952~central nervous system projection neuron axonogenesis,GO:0022038~corpus callosum development,GO:0022407~regulation of cell-cell adhesion,GO:0031290~retinal ganglion cell axon guidance,GO:0034446~…	GO:0005887~integral component of plasma membrane,	GO:0005003~ephrin receptor activity,GO:0005524~ATP binding,GO:0008046~axon guidance receptor activity,	chr11:82027630-82027967 (-) // 81.97 // q14.1
1392591_at	1.03385	-1.81646	1.53472	Caap1	500501	500501	0	0	0	chr1:90860544-90861065 (+) // 87.03 // p22.2 /// chr5:114800833-114801365 (+) // 96.99 // q22.3
1379590_at	-1.3367	-1.64707	1.53585	Zrsr1	498425	498425	GO:0000398~mRNA splicing, via spliceosome,	GO:0005681~spliceosomal complex,GO:0089701~U2AF,	GO:0000166~nucleotide binding,GO:0030628~pre-mRNA 3'-splice site binding,GO:0046872~metal ion binding,	chr14:103658811-103659609 (+) // 100.0 // q32.32
1389066_at	-1.07093	-1.50999	1.54084	Rcan2	140666	140666	GO:0006979~response to oxidative stress,GO:0007219~Notch signaling pathway,GO:0007614~short-term memory,GO:0019722~calcium-mediated signaling,GO:0031987~locomotion involved in locomotory behavior,GO:0033173~calcineurin-NFAT signaling cascade,GO:0050790~regulation of catalytic activity,GO:0070884~regulation of calcineurin-NFAT signaling cascade,	GO:0005622~intracellular,GO:0005737~cytoplasm,	GO:0000166~nucleotide binding,GO:0008597~calcium-dependent protein serine/threonine phosphatase regulator activity,	chr9:12623122-12623685 (-) // 95.25 // p23
1381996_at	1.01274	-1.80295	1.54863	Gpm6b	192179	192179	GO:0001503~ossification,GO:0007399~nervous system development,GO:0015031~protein transport,GO:0030154~cell differentiation,GO:0030501~positive regulation of bone mineralization,GO:0032956~regulation of actin cytoskeleton organization,GO:0051612~negative regulation of serotonin uptake,GO:0051893~regulation of focal adhesion assembly,GO:0085029~extracellular matrix assembly,GO:2000009~negative regu…	GO:0005886~plasma membrane,GO:0016021~integral component of membrane,GO:0045121~membrane raft,	0	chrX:48744114-48745949 (-) // 99.3 // p11.23
1382585_at	1.32608	-1.64871	1.54889	Brwd3	317213	317213	GO:0006357~regulation of transcription from RNA polymerase II promoter,GO:0007010~cytoskeleton organization,GO:0008360~regulation of cell shape,	GO:0005634~nucleus,	0	chrX:97004805-97005530 (-) // 92.96 // q21.33
1394792_at	-1.26061	-1.51348	1.55588	LOC102551009	102551009	102551009	#N/A	#N/A	#N/A	chr5:148038926-148039943 (-) // 68.58 // q32
1372876_at	-1.11129	-1.50152	1.55849	Sephs2	308993	308993	GO:0001887~selenium compound metabolic process,GO:0016260~selenocysteine biosynthetic process,	0	GO:0004756~selenide, water dikinase activity,GO:0005524~ATP binding,	chr1:186535714-186536488 (-) // 94.82 // q31.1
1369408_at	-1.06819	-1.73552	1.56028	Brinp1	140610	140610	GO:0001662~behavioral fear response,GO:0007050~cell cycle arrest,GO:0007614~short-term memory,GO:0008219~cell death,GO:0035176~social behavior,GO:0035640~exploration behavior,GO:0042711~maternal behavior,GO:0045666~positive regulation of neuron differentiation,GO:0045786~negative regulation of cell cycle,GO:0045930~negative regulation of mitotic cell cycle,GO:0050768~negative regulation of neurog…	GO:0005737~cytoplasm,GO:0005783~endoplasmic reticulum,GO:0030425~dendrite,GO:0043025~neuronal cell body,	0	chr5:86070270-86216178 (-) // 97.48 // q14.3
1385253_at	-1.022	-1.51641	1.56584	Atg14	305831	305831	GO:0000045~autophagosome assembly,GO:0001932~regulation of protein phosphorylation,GO:0001933~negative regulation of protein phosphorylation,GO:0001934~positive regulation of protein phosphorylation,GO:0006914~autophagy,GO:0008333~endosome to lysosome transport,GO:0009267~cellular response to starvation,GO:0010508~positive regulation of autophagy,GO:0010608~posttranscriptional regulation of gene …	GO:0005634~nucleus,GO:0005737~cytoplasm,GO:0005776~autophagosome,GO:0005789~endoplasmic reticulum membrane,GO:0005930~axoneme,GO:0034045~pre-autophagosomal structure membrane,GO:0035032~phosphatidylinositol 3-kinase complex, class III,GO:0044233~ER-mitochondrion membrane contact site,GO:0045335~phagocytic vesicle,GO:0097629~extrinsic component of omegasome membrane,GO:0097632~extrinsic component …	0	chr15:23511663-23512069 (-) // 99.75 // q11.2
1374030_at	1.02944	-1.85168	1.57057	Sik3	684112	684112	GO:0001958~endochondral ossification,GO:0006468~protein phosphorylation,GO:0010906~regulation of glucose metabolic process,GO:0032880~regulation of protein localization,GO:0035108~limb morphogenesis,GO:0035264~multicellular organism growth,GO:0048705~skeletal system morphogenesis,GO:0060351~cartilage development involved in endochondral bone morphogenesis,	GO:0005737~cytoplasm,	GO:0000287~magnesium ion binding,GO:0004674~protein serine/threonine kinase activity,GO:0005524~ATP binding,
1371517_at	1.10474	-1.54314	1.57544	Grb10	498416	498416	GO:0007165~signal transduction,GO:0008286~insulin receptor signaling pathway,GO:0030178~negative regulation of Wnt signaling pathway,GO:0030949~positive regulation of vascular endothelial growth factor receptor signaling pathway,GO:0032868~response to insulin,GO:0042326~negative regulation of phosphorylation,GO:0042327~positive regulation of phosphorylation,GO:0045719~negative regulation of glyco…	GO:0005737~cytoplasm,	GO:0005070~SH3/SH2 adaptor activity,GO:0005158~insulin receptor binding,	chr14:92814802-92815925 (-) // 97.31 // q32.12
1387908_at	1.17064	-1.52758	1.58024	Rasd1	64455	64455	GO:0007263~nitric oxide mediated signal transduction,GO:0007264~small GTPase mediated signal transduction,GO:0045892~negative regulation of transcription, DNA-templated,	GO:0005634~nucleus,GO:0005737~cytoplasm,GO:0005886~plasma membrane,GO:0016529~sarcoplasmic reticulum,GO:0048471~perinuclear region of cytoplasm,	GO:0005515~protein binding,GO:0005525~GTP binding,	chr10:46291404-46293136 (-) // 95.73 // q11.22
1381445_at	-1.36793	-1.8538	1.58212	Esrrg	360896	360896	GO:0006355~regulation of transcription, DNA-templated,GO:0006366~transcription from RNA polymerase II promoter,GO:0043401~steroid hormone mediated signaling pathway,GO:0045893~positive regulation of transcription, DNA-templated,GO:0045944~positive regulation of transcription from RNA polymerase II promoter,GO:0048384~retinoic acid receptor signaling pathway,	GO:0005634~nucleus,	GO:0000977~RNA polymerase II regulatory region sequence-specific DNA binding,GO:0001228~transcriptional activator activity, RNA polymerase II transcription regulatory region sequence-specific binding,GO:0003707~steroid hormone receptor activity,GO:0003708~retinoic acid receptor activity,GO:0005496~steroid binding,GO:0008270~zinc ion binding,GO:0050682~AF-2 domain binding,	chr13:104406245-104406638 (+) // 95.85 // q33.1
1381065_at	1.10982	-1.56456	1.58809	Zfp384	100362119 /// 103690114	100362119 /// 103690114	#N/A	#N/A	#N/A	chr1:84937680-84938159 (+) // 99.79 // p22.3
1392332_at	1.00035	-1.78798	1.58951	Myt1	362291	362291	GO:0001678~cellular glucose homeostasis,GO:0006355~regulation of transcription, DNA-templated,GO:0009791~post-embryonic development,GO:0010628~positive regulation of gene expression,GO:0010629~negative regulation of gene expression,GO:0031018~endocrine pancreas development,GO:0032350~regulation of hormone metabolic process,GO:0045944~positive regulation of transcription from RNA polymerase II pro…	GO:0005634~nucleus,GO:0005654~nucleoplasm,GO:0005737~cytoplasm,	GO:0000977~RNA polymerase II regulatory region sequence-specific DNA binding,GO:0001158~enhancer sequence-specific DNA binding,GO:0001228~transcriptional activator activity, RNA polymerase II transcription regulatory region sequence-specific binding,GO:0003700~transcription factor activity, sequence-specific DNA binding,GO:0008270~zinc ion binding,	chr3:170985205-170985581 (+) // 100.0 // q26.31
1374505_at	-1.17472	-1.64615	1.59083	Lyrm5	100361188	100361188	0	GO:0005739~mitochondrion,	0	chr4:182864021-182865028 (+) // 83.1 // q34.3
1372041_at	1.0957	-1.9248	1.59144	Dlg3	58948	58948	GO:0001736~establishment of planar polarity,GO:0007268~chemical synaptic transmission,GO:0007399~nervous system development,GO:0010923~negative regulation of phosphatase activity,GO:0043113~receptor clustering,GO:0045197~establishment or maintenance of epithelial cell apical/basal polarity,GO:0046037~GMP metabolic process,GO:0046710~GDP metabolic process,GO:0097120~receptor localization to synaps…	GO:0005615~extracellular space,GO:0005737~cytoplasm,GO:0005886~plasma membrane,GO:0005911~cell-cell junction,GO:0005923~bicellular tight junction,GO:0008328~ionotropic glutamate receptor complex,GO:0014069~postsynaptic density,GO:0016323~basolateral plasma membrane,GO:0030426~growth cone,GO:0032281~AMPA glutamate receptor complex,GO:0043025~neuronal cell body,GO:0043198~dendritic shaft,GO:0045202…	GO:0004385~guanylate kinase activity,GO:0005515~protein binding,GO:0008022~protein C-terminus binding,GO:0019900~kinase binding,GO:0019902~phosphatase binding,GO:0019903~protein phosphatase binding,GO:0019904~protein domain specific binding,GO:0030165~PDZ domain binding,GO:0031625~ubiquitin protein ligase binding,GO:0035255~ionotropic glutamate receptor binding,	chrX:88828845-88829734 (+) // 97.91 // q21.31
1389410_s_at	1.18265	-1.55871	1.59719	Sgip1	313413	313413	GO:0006897~endocytosis,GO:0048260~positive regulation of receptor-mediated endocytosis,GO:0097320~membrane tubulation,	GO:0005737~cytoplasm,GO:0005886~plasma membrane,GO:0005905~clathrin-coated pit,GO:0030122~AP-2 adaptor complex,GO:0030136~clathrin-coated vesicle,GO:0043195~terminal bouton,	GO:0005543~phospholipid binding,GO:0008017~microtubule binding,GO:0015631~tubulin binding,GO:0017124~SH3 domain binding,	chr5:123904855-123905266 (+) // 95.35 // q23.2
1378324_at	-1.04863	-1.7622	1.60178	Ttc30b	499814	499814	GO:0042073~intraciliary transport,GO:0042384~cilium assembly,	GO:0005929~cilium,GO:0030992~intraciliary transport particle B,	0
1386653_at	1.10696	-1.6178	1.60441	Prickle2	312563	312563	GO:0001825~blastocyst formation,GO:0001830~trophectodermal cell fate commitment,GO:0030010~establishment of cell polarity,GO:0031175~neuron projection development,GO:0045197~establishment or maintenance of epithelial cell apical/basal polarity,	GO:0005634~nucleus,GO:0005737~cytoplasm,GO:0016327~apicolateral plasma membrane,GO:0016328~lateral plasma membrane,	GO:0008270~zinc ion binding,	chr4:126571718-126572080 (-) // 99.72 // q28.1
1377365_at	-1.08076	-1.64317	1.60623	Plekhn1	298694	298694	0	0	0	chr5:173055928-173056417 (-) // 100.0 // q35.2
1369157_at	1.07684	-1.54682	1.61115	Pde3b	29516	29516	GO:0001525~angiogenesis,GO:0006198~cAMP catabolic process,GO:0007162~negative regulation of cell adhesion,GO:0007165~signal transduction,GO:0016101~diterpenoid metabolic process,GO:0016525~negative regulation of angiogenesis,GO:0031018~endocrine pancreas development,GO:0032869~cellular response to insulin stimulus,GO:0042593~glucose homeostasis,GO:0046676~negative regulation of insulin secretion,…	GO:0005783~endoplasmic reticulum,GO:0005794~Golgi apparatus,GO:0016020~membrane,GO:0016021~integral component of membrane,GO:0032045~guanyl-nucleotide exchange factor complex,	GO:0004114~3',5'-cyclic-nucleotide phosphodiesterase activity,GO:0004115~3',5'-cyclic-AMP phosphodiesterase activity,GO:0004119~cGMP-inhibited cyclic-nucleotide phosphodiesterase activity,GO:0008144~drug binding,GO:0030552~cAMP binding,GO:0043422~protein kinase B binding,GO:0046872~metal ion binding,GO:0051219~phosphoprotein binding,	chr1:172409281-172577108 (+) // 95.46 // q24.3
1368350_at	1.07304	-1.58723	1.62324	Ptprz1	25613	25613	GO:0002244~hematopoietic progenitor cell differentiation,GO:0006470~protein dephosphorylation,GO:0007409~axonogenesis,GO:0007413~axonal fasciculation,GO:0007420~brain development,GO:0007611~learning or memory,GO:0008285~negative regulation of cell proliferation,GO:0008542~visual learning,GO:0010812~negative regulation of cell-substrate adhesion,GO:0010976~positive regulation of neuron projection …	GO:0005578~proteinaceous extracellular matrix,GO:0005615~extracellular space,GO:0005737~cytoplasm,GO:0016020~membrane,GO:0016021~integral component of membrane,GO:0030027~lamellipodium,GO:0030175~filopodium,GO:0030424~axon,GO:0030425~dendrite,GO:0030426~growth cone,GO:0031226~intrinsic component of plasma membrane,GO:0032587~ruffle membrane,GO:0043025~neuronal cell body,GO:0043197~dendritic spine…	GO:0004725~protein tyrosine phosphatase activity,GO:0005515~protein binding,GO:0016791~phosphatase activity,GO:0017134~fibroblast growth factor binding,	chr4:49267520-49468695 (+) // 98.58 // p11
1393933_at	1.34148	-1.91207	1.62488	Sorl1	300652	300652	GO:0000042~protein targeting to Golgi,GO:0006605~protein targeting,GO:0006622~protein targeting to lysosome,GO:0006892~post-Golgi vesicle-mediated transport,GO:0008283~cell proliferation,GO:0014910~regulation of smooth muscle cell migration,GO:0016477~cell migration,GO:0032091~negative regulation of protein binding,GO:0032460~negative regulation of protein oligomerization,GO:0043407~negative regu…	GO:0005615~extracellular space,GO:0005641~nuclear envelope lumen,GO:0005768~endosome,GO:0005769~early endosome,GO:0005771~multivesicular body,GO:0005783~endoplasmic reticulum,GO:0005794~Golgi apparatus,GO:0005802~trans-Golgi network,GO:0016020~membrane,GO:0031985~Golgi cisterna,GO:0043025~neuronal cell body,GO:0048471~perinuclear region of cytoplasm,GO:0055037~recycling endosome,GO:0070062~extrac…	GO:0001540~beta-amyloid binding,GO:0030169~low-density lipoprotein particle binding,GO:0030306~ADP-ribosylation factor binding,	chr8:44966293-44969222 (-) // 85.85 // p11.1
1387018_at	1.04686	-1.50395	1.6265	Sorbs2	114901	114901	GO:0007015~actin filament organization,GO:0007155~cell adhesion,GO:0007219~Notch signaling pathway,GO:0016477~cell migration,GO:0061049~cell growth involved in cardiac muscle cell development,	GO:0005886~plasma membrane,GO:0005925~focal adhesion,GO:0014069~postsynaptic density,GO:0016324~apical plasma membrane,GO:0030027~lamellipodium,GO:0030425~dendrite,GO:0043025~neuronal cell body,GO:0048471~perinuclear region of cytoplasm,	GO:0019904~protein domain specific binding,GO:0044822~poly(A) RNA binding,GO:0046872~metal ion binding,	chr16:49722432-49917551 (-) // 96.95 // q12.1
1387382_at	-1.06668	-1.78061	1.63383	Hnmt	81676	81676	GO:0001695~histamine catabolic process,GO:0001887~selenium compound metabolic process,GO:0002347~response to tumor cell,GO:0006972~hyperosmotic response,GO:0007420~brain development,GO:0014075~response to amine,GO:0032259~methylation,GO:0035902~response to immobilization stress,GO:0042220~response to cocaine,GO:0051384~response to glucocorticoid,GO:0070555~response to interleukin-1,GO:1903955~pos…	GO:0005654~nucleoplasm,GO:0005737~cytoplasm,GO:0005829~cytosol,GO:0043005~neuron projection,GO:0070062~extracellular exosome,	GO:0008168~methyltransferase activity,GO:0008170~N-methyltransferase activity,GO:0046539~histamine N-methyltransferase activity,GO:0098603~selenol Se-methyltransferase activity,	chr3:2057594-2090011 (-) // 94.09 // p26.3
1374874_at	1.14354	-1.50969	1.63533	Cc2d2a	498386	498386	GO:0001843~neural tube closure,GO:0007224~smoothened signaling pathway,GO:0007368~determination of left/right symmetry,GO:0007507~heart development,GO:0035058~nonmotile primary cilium assembly,GO:0035082~axoneme assembly,GO:0043010~camera-type eye development,GO:0044458~motile cilium assembly,GO:0060271~cilium morphogenesis,GO:1903887~motile primary cilium assembly,GO:1904491~protein localization…	GO:0035869~ciliary transition zone,GO:0036038~MKS complex,	0	chr14:72514372-72514676 (-) // 78.24 // q24.2
1375861_at	-1.07748	-1.79927	1.65259	Nap1l5	688843	688843	GO:0006334~nucleosome assembly,	GO:0005634~nucleus,	0	chr4:87796425-87797643 (-) // 97.14 // q21.3
1394833_at	1.15294	-1.72121	1.65513	Chn2	84031	84031	GO:0001675~acrosome assembly,GO:0035556~intracellular signal transduction,GO:0043547~positive regulation of GTPase activity,GO:0051056~regulation of small GTPase mediated signal transduction,	GO:0005622~intracellular,GO:0005737~cytoplasm,GO:0016020~membrane,	GO:0001565~phorbol ester receptor activity,GO:0005096~GTPase activator activity,GO:0046872~metal ion binding,	chr4:82679035-82679475 (+) // 99.55 // q21.22
1373680_at	1.06058	-1.57366	1.65598	Zfp697	295310 /// 102550892	295310 /// 102550892	#N/A	#N/A	#N/A	chr2:193243974-193244889 (+) // 99.67 // q32.3
1376256_at	-1.04764	-1.50029	1.66637	Wdfy1	301549	301549	GO:0034141~positive regulation of toll-like receptor 3 signaling pathway,GO:0034145~positive regulation of toll-like receptor 4 signaling pathway,	GO:0005634~nucleus,GO:0005769~early endosome,GO:0005829~cytosol,	GO:0005545~1-phosphatidylinositol binding,GO:0046872~metal ion binding,	chr9:79010170-79010367 (-) // 92.92 // q21.13
1374106_at	1.25887	-1.54602	1.66702	Sgip1	313413	313413	GO:0006897~endocytosis,GO:0048260~positive regulation of receptor-mediated endocytosis,GO:0097320~membrane tubulation,	GO:0005737~cytoplasm,GO:0005886~plasma membrane,GO:0005905~clathrin-coated pit,GO:0030122~AP-2 adaptor complex,GO:0030136~clathrin-coated vesicle,GO:0043195~terminal bouton,	GO:0005543~phospholipid binding,GO:0008017~microtubule binding,GO:0015631~tubulin binding,GO:0017124~SH3 domain binding,	chr5:123904855-123905266 (+) // 95.35 // q23.2
1374027_at	1.09555	-1.60669	1.67179	Zscan26	266792	266792	GO:0006351~transcription, DNA-templated,GO:0006355~regulation of transcription, DNA-templated,	GO:0005634~nucleus,GO:0005654~nucleoplasm,GO:0005737~cytoplasm,	GO:0003676~nucleic acid binding,GO:0003700~transcription factor activity, sequence-specific DNA binding,GO:0043565~sequence-specific DNA binding,GO:0046872~metal ion binding,	chr17:50811044-50811601 (+) // 99.82 // q22
1390710_x_at	1.17193	-1.68145	1.6794	Sorl1	300652	300652	GO:0000042~protein targeting to Golgi,GO:0006605~protein targeting,GO:0006622~protein targeting to lysosome,GO:0006892~post-Golgi vesicle-mediated transport,GO:0008283~cell proliferation,GO:0014910~regulation of smooth muscle cell migration,GO:0016477~cell migration,GO:0032091~negative regulation of protein binding,GO:0032460~negative regulation of protein oligomerization,GO:0043407~negative regu…	GO:0005615~extracellular space,GO:0005641~nuclear envelope lumen,GO:0005768~endosome,GO:0005769~early endosome,GO:0005771~multivesicular body,GO:0005783~endoplasmic reticulum,GO:0005794~Golgi apparatus,GO:0005802~trans-Golgi network,GO:0016020~membrane,GO:0031985~Golgi cisterna,GO:0043025~neuronal cell body,GO:0048471~perinuclear region of cytoplasm,GO:0055037~recycling endosome,GO:0070062~extrac…	GO:0001540~beta-amyloid binding,GO:0030169~low-density lipoprotein particle binding,GO:0030306~ADP-ribosylation factor binding,	chr8:44962740-44964312 (-) // 99.06 // p11.1
1383665_at	1.10542	-1.5357	1.69306	Lpin2	316737	316737	GO:0006629~lipid metabolic process,GO:0009062~fatty acid catabolic process,GO:0016311~dephosphorylation,GO:0019432~triglyceride biosynthetic process,GO:0045944~positive regulation of transcription from RNA polymerase II promoter,	GO:0005634~nucleus,GO:0005789~endoplasmic reticulum membrane,GO:0005829~cytosol,	GO:0003713~transcription coactivator activity,GO:0008195~phosphatidate phosphatase activity,
1396667_at	1.06042	-1.57186	1.69516	Ing3	312154	312154	GO:0006351~transcription, DNA-templated,GO:0006355~regulation of transcription, DNA-templated,GO:0040008~regulation of growth,GO:0043065~positive regulation of apoptotic process,GO:0043967~histone H4 acetylation,GO:0043968~histone H2A acetylation,	GO:0000812~Swr1 complex,GO:0005634~nucleus,GO:0005730~nucleolus,GO:0005737~cytoplasm,GO:0032777~Piccolo NuA4 histone acetyltransferase complex,GO:0035267~NuA4 histone acetyltransferase complex,	GO:0004402~histone acetyltransferase activity,GO:0008270~zinc ion binding,GO:0035064~methylated histone binding,	chr4:48282077-48282584 (+) // 100.0 // p11
1390156_a_at	1.04743	-1.56996	1.70101	Prickle2	312563	312563	GO:0001825~blastocyst formation,GO:0001830~trophectodermal cell fate commitment,GO:0030010~establishment of cell polarity,GO:0031175~neuron projection development,GO:0045197~establishment or maintenance of epithelial cell apical/basal polarity,	GO:0005634~nucleus,GO:0005737~cytoplasm,GO:0016327~apicolateral plasma membrane,GO:0016328~lateral plasma membrane,	GO:0008270~zinc ion binding,	chr4:126571571-126574286 (-) // 90.86 // q28.1
1395726_at	1.17283	-1.78156	1.70683	Unc80	689991	689991	0	0	0	chr9:65467269-65468194 (+) // 99.68 // q12
1377141_at	1.21308	-1.81186	1.70813	Aaed1	498685	498685	GO:0055114~oxidation-reduction process,GO:0098869~cellular oxidant detoxification,	0	GO:0016209~antioxidant activity,	chr17:6353858-6355429 (+) // 64.85 // p13.2
1379210_at	1.22051	-1.70691	1.71215	Fam204a	308004	308004	0	0	0	chr1:266745742-266746040 (-) // 99.66 // /// chr1:172469108-172469402 (-) // 97.99 // q24.3
1387288_at	1.07103	-1.60623	1.71327	Neurod1	29458	29458	GO:0003326~pancreatic A cell fate commitment,GO:0003329~pancreatic PP cell fate commitment,GO:0006366~transcription from RNA polymerase II promoter,GO:0006913~nucleocytoplasmic transport,GO:0007263~nitric oxide mediated signal transduction,GO:0009749~response to glucose,GO:0009952~anterior/posterior pattern specification,GO:0021542~dentate gyrus development,GO:0021549~cerebellum development,GO:00…	GO:0005622~intracellular,GO:0005634~nucleus,GO:0005737~cytoplasm,GO:0090575~RNA polymerase II transcription factor complex,	GO:0000978~RNA polymerase II core promoter proximal region sequence-specific DNA binding,GO:0001077~transcriptional activator activity, RNA polymerase II core promoter proximal region sequence-specific binding,GO:0001102~RNA polymerase II activating transcription factor binding,GO:0001105~RNA polymerase II transcription coactivator activity,GO:0003677~DNA binding,GO:0003682~chromatin binding,GO:0…	chr3:62224645-62227930 (-) // 95.57 // p14.2
1367530_at	1.12032	-1.53368	1.71448	Stx16	362283	362283	GO:0006886~intracellular protein transport,GO:0006906~vesicle fusion,GO:0016192~vesicle-mediated transport,GO:0042147~retrograde transport, endosome to Golgi,GO:0048278~vesicle docking,GO:0061025~membrane fusion,GO:0090161~Golgi ribbon formation,	GO:0005737~cytoplasm,GO:0005783~endoplasmic reticulum,GO:0005794~Golgi apparatus,GO:0005802~trans-Golgi network,GO:0005829~cytosol,GO:0005925~focal adhesion,GO:0012505~endomembrane system,GO:0016020~membrane,GO:0016021~integral component of membrane,GO:0031201~SNARE complex,GO:0031985~Golgi cisterna,GO:0043231~intracellular membrane-bounded organelle,GO:0048471~perinuclear region of cytoplasm,	GO:0000149~SNARE binding,GO:0005484~SNAP receptor activity,GO:0019905~syntaxin binding,	chr3:165022815-165023727 (+) // 97.23 // q26.1
1372562_at	1.00528	-1.54665	1.72857	MGC94207	362946	362946	0	GO:0005739~mitochondrion,	0	chr7:114774479-114775100 (-) // 99.68 // q31.2
1393352_at	1.03007	-1.85003	1.73863	Fam214a	300836	300836	0	0	0	chr8:79816814-79817207 (+) // 95.62 // q21.12
1378359_at	-1.0722	-1.50706	1.74651	Nkrf	100910054	298316	#N/A	#N/A	#N/A	chrX:7978098-7978482 (+) // 98.97 // p22.31
1368677_at	1.04749	-1.59509	1.74932	Bdnf	24225	24225	GO:0000186~activation of MAPKK activity,GO:0001657~ureteric bud development,GO:0001662~behavioral fear response,GO:0001666~response to hypoxia,GO:0002544~chronic inflammatory response,GO:0006120~mitochondrial electron transport, NADH to ubiquinone,GO:0007169~transmembrane receptor protein tyrosine kinase signaling pathway,GO:0007202~activation of phospholipase C activity,GO:0007214~gamma-aminobut…	GO:0005576~extracellular region,GO:0005615~extracellular space,GO:0005737~cytoplasm,GO:0008021~synaptic vesicle,GO:0030061~mitochondrial crista,GO:0030141~secretory granule,GO:0030424~axon,GO:0030425~dendrite,GO:0031410~cytoplasmic vesicle,GO:0043025~neuronal cell body,GO:0043195~terminal bouton,GO:0043204~perikaryon,GO:0048471~perinuclear region of cytoplasm,GO:0098794~postsynapse,	GO:0005169~neurotrophin TRKB receptor binding,GO:0008083~growth factor activity,	chr3_random:930775-979584 (+) // 85.86 //
1386075_at	1.24403	-1.74058	1.75006	Crybg3	288204	288204	0	0	0	chr11:41626129-41626717 (+) // 95.9 // p12
1376169_at	-1.16761	-1.55823	1.75716	Phf20l1	314964	314964	GO:0006355~regulation of transcription, DNA-templated,	GO:0005634~nucleus,	GO:0046872~metal ion binding,	chr7:104013275-104013833 (+) // 100.0 // q22.2
1387397_at	1.04153	-1.71414	1.7574	Aqp4	25293	25293	GO:0006810~transport,GO:0006833~water transport,GO:0007565~female pregnancy,GO:0007605~sensory perception of sound,GO:0009314~response to radiation,GO:0009992~cellular water homeostasis,GO:0010574~regulation of vascular endothelial growth factor production,GO:0015670~carbon dioxide transport,GO:0015793~glycerol transport,GO:0030104~water homeostasis,GO:0032691~negative regulation of interleukin-1…	GO:0005737~cytoplasm,GO:0005886~plasma membrane,GO:0005887~integral component of plasma membrane,GO:0005911~cell-cell junction,GO:0009897~external side of plasma membrane,GO:0009925~basal plasma membrane,GO:0016020~membrane,GO:0016021~integral component of membrane,GO:0016323~basolateral plasma membrane,GO:0030315~T-tubule,GO:0031253~cell projection membrane,GO:0042383~sarcolemma,GO:0043234~prote…	GO:0005215~transporter activity,GO:0015250~water channel activity,GO:0015254~glycerol channel activity,GO:0015288~porin activity,	chr18:6628189-6642700 (-) // 81.7 // p11.31
1388118_at	-1.37852	-1.54186	1.7614	Hibadh	63938	63938	GO:0006574~valine catabolic process,GO:0009083~branched-chain amino acid catabolic process,GO:0055114~oxidation-reduction process,	GO:0005739~mitochondrion,	GO:0004616~phosphogluconate dehydrogenase (decarboxylating) activity,GO:0008442~3-hydroxyisobutyrate dehydrogenase activity,GO:0051287~NAD binding,	chr4:80850297-80948361 (-) // 99.94 // q21.21
1393605_at	1.17954	-1.6243	1.76286	Vav3	295378	295378	GO:0006906~vesicle fusion,GO:0006974~cellular response to DNA damage stimulus,GO:0007229~integrin-mediated signaling pathway,GO:0007264~small GTPase mediated signal transduction,GO:0008361~regulation of cell size,GO:0016477~cell migration,GO:0030031~cell projection assembly,GO:0030032~lamellipodium assembly,GO:0030593~neutrophil chemotaxis,GO:0030890~positive regulation of B cell proliferation,GO…	GO:0005622~intracellular,GO:0005737~cytoplasm,GO:0005886~plasma membrane,GO:0070062~extracellular exosome,	GO:0005085~guanyl-nucleotide exchange factor activity,GO:0005089~Rho guanyl-nucleotide exchange factor activity,GO:0005154~epidermal growth factor receptor binding,GO:0030676~Rac guanyl-nucleotide exchange factor activity,GO:0046872~metal ion binding,	chr2:205325935-205326505 (+) // 100.0 // q33.3
1385744_at	-1.20095	-1.85286	1.76724	Thsd7b	289007	289007	0	GO:0016021~integral component of membrane,	0	chr13:43118246-43118592 (+) // 94.77 // q14.11
1383623_at	1.00968	-1.52302	1.7732	Thyn1	300470	300470	0	GO:0005634~nucleus,GO:0005730~nucleolus,GO:0005737~cytoplasm,	0	chr8_random:226472-227631 (+) // 86.34 //
1368854_at	-1.19506	-1.87464	1.77574	Vsnl1	24877	24877	GO:0007417~central nervous system development,GO:0019722~calcium-mediated signaling,GO:0035774~positive regulation of insulin secretion involved in cellular response to glucose stimulus,GO:0045921~positive regulation of exocytosis,GO:0046676~negative regulation of insulin secretion,	GO:0005829~cytosol,GO:0016020~membrane,	GO:0005509~calcium ion binding,	chr6:34770052-34895226 (-) // 95.74 // p21.31
1387154_at	-1.13768	-1.87122	1.77628	Npy	24604	24604	GO:0001878~response to yeast,GO:0002865~negative regulation of acute inflammatory response to antigenic stimulus,GO:0007218~neuropeptide signaling pathway,GO:0007268~chemical synaptic transmission,GO:0007568~aging,GO:0007586~digestion,GO:0008217~regulation of blood pressure,GO:0008284~positive regulation of cell proliferation,GO:0008343~adult feeding behavior,GO:0010811~positive regulation of cel…	GO:0005576~extracellular region,GO:0005615~extracellular space,GO:0005737~cytoplasm,GO:0005794~Golgi apparatus,GO:0043005~neuron projection,GO:0043195~terminal bouton,GO:0043204~perikaryon,GO:0048471~perinuclear region of cytoplasm,	GO:0001664~G-protein coupled receptor binding,GO:0005184~neuropeptide hormone activity,GO:0031841~neuropeptide Y receptor binding,	chr4:78038012-78045187 (+) // 98.71 // q21.1
1382944_at	1.39835	-1.76539	1.78325	Ero1b	364755	364755	GO:0006464~cellular protein modification process,GO:0019471~4-hydroxyproline metabolic process,GO:0022417~protein maturation by protein folding,GO:0030070~insulin processing,GO:0030198~extracellular matrix organization,GO:0034975~protein folding in endoplasmic reticulum,GO:0042593~glucose homeostasis,GO:0045454~cell redox homeostasis,GO:0055114~oxidation-reduction process,	GO:0005783~endoplasmic reticulum,GO:0005789~endoplasmic reticulum membrane,GO:0016020~membrane,	GO:0003756~protein disulfide isomerase activity,GO:0015035~protein disulfide oxidoreductase activity,GO:0016671~oxidoreductase activity, acting on a sulfur group of donors, disulfide as acceptor,	chr17:67012200-67012674 (-) // 99.37 // q24.2
1380515_at	1.27543	-1.87247	1.79667	Bbs7	361930	361930	GO:0001654~eye development,GO:0006357~regulation of transcription from RNA polymerase II promoter,GO:0007224~smoothened signaling pathway,GO:0007420~brain development,GO:0007507~heart development,GO:0008104~protein localization,GO:0015031~protein transport,GO:0032436~positive regulation of proteasomal ubiquitin-dependent protein catabolic process,GO:0035058~nonmotile primary cilium assembly,GO:00…	GO:0001750~photoreceptor outer segment,GO:0005634~nucleus,GO:0005737~cytoplasm,GO:0005813~centrosome,GO:0005930~axoneme,GO:0016020~membrane,GO:0034464~BBSome,GO:0036064~ciliary basal body,	GO:0001103~RNA polymerase II repressing transcription factor binding,	chr2:123070272-123070608 (-) // 100.0 // q14.3
1384302_at	1.03707	-1.5076	1.79764	Slc6a17	613226	613226	GO:0003333~amino acid transmembrane transport,GO:0006836~neurotransmitter transport,GO:0007420~brain development,GO:0015804~neutral amino acid transport,GO:0015816~glycine transport,GO:0015820~leucine transport,GO:0015824~proline transport,GO:0032328~alanine transport,	GO:0005887~integral component of plasma membrane,GO:0008021~synaptic vesicle,GO:0030054~cell junction,GO:0030672~synaptic vesicle membrane,	GO:0005328~neurotransmitter:sodium symporter activity,GO:0015171~amino acid transmembrane transporter activity,
1385369_at	1.08519	-1.57556	1.80686	Dzip1l	315952	315952	GO:0042384~cilium assembly,GO:0060271~cilium morphogenesis,	GO:0005737~cytoplasm,GO:0005814~centriole,GO:0036064~ciliary basal body,	GO:0046872~metal ion binding,	chr8:104542009-104542369 (+) // 48.89 // q22.3
1376599_at	1.37813	-1.78567	1.83129	Atad2	314993	314993	GO:0006325~chromatin organization,GO:0031936~negative regulation of chromatin silencing,GO:0045893~positive regulation of transcription, DNA-templated,GO:0045944~positive regulation of transcription from RNA polymerase II promoter,	GO:0005634~nucleus,GO:0005654~nucleoplasm,GO:0070062~extracellular exosome,	GO:0003682~chromatin binding,GO:0005524~ATP binding,GO:0016887~ATPase activity,GO:0042393~histone binding,	chr7:94808297-94808989 (-) // 84.39 // q21.3
1385585_at	1.48067	-1.70285	1.83381	Hlf	690286	690286	GO:0006355~regulation of transcription, DNA-templated,GO:0006366~transcription from RNA polymerase II promoter,GO:0007275~multicellular organism development,GO:0035914~skeletal muscle cell differentiation,GO:0045944~positive regulation of transcription from RNA polymerase II promoter,GO:0048511~rhythmic process,	GO:0005634~nucleus,	GO:0000977~RNA polymerase II regulatory region sequence-specific DNA binding,GO:0001077~transcriptional activator activity, RNA polymerase II core promoter proximal region sequence-specific binding,GO:0003700~transcription factor activity, sequence-specific DNA binding,GO:0043565~sequence-specific DNA binding,	chr10:78747763-78748153 (-) // 94.88 // q22.3
1397525_at	-1.07772	-1.63936	1.84315	Alkbh5	303193	303193	GO:0001666~response to hypoxia,GO:0002230~positive regulation of defense response to virus by host,GO:0006397~mRNA processing,GO:0006406~mRNA export from nucleus,GO:0007283~spermatogenesis,GO:0030154~cell differentiation,GO:0035553~oxidative single-stranded RNA demethylation,GO:0098792~xenophagy,	GO:0005634~nucleus,GO:0016607~nuclear speck,	GO:0016706~oxidoreductase activity, acting on paired donors, with incorporation or reduction of molecular oxygen, 2-oxoglutarate as one donor, and incorporation of one atom each of oxygen into both donors,GO:0035515~oxidative RNA demethylase activity,GO:0044822~poly(A) RNA binding,GO:0046872~metal ion binding,	chr10:46834583-46835278 (+) // 61.35 // q11.22
1399138_at	-1.07128	-1.67036	1.84838	Dcaf8	364050	364050	GO:0016567~protein ubiquitination,	GO:0005634~nucleus,GO:0005737~cytoplasm,GO:0080008~Cul4-RING E3 ubiquitin ligase complex,	0	chr13:88186176-88186691 (+) // 92.64 // q31.2
1393305_at	-1.14833	-1.71765	1.8484	Setdb2	100361710	100361710	GO:0007059~chromosome segregation,GO:0007067~mitotic nuclear division,GO:0034968~histone lysine methylation,GO:0051567~histone H3-K9 methylation,	GO:0005634~nucleus,GO:0005694~chromosome,	GO:0003677~DNA binding,GO:0008270~zinc ion binding,GO:0018024~histone-lysine N-methyltransferase activity,GO:0046974~histone methyltransferase activity (H3-K9 specific),	chr15:38505119-38510767 (-) // 97.15 // q14 /// chr20:41227357-41227948 (-) // 85.4 // q12
1375008_at	1.11456	-1.55698	1.84959	Aurkc	292554	292554	GO:0000910~cytokinesis,GO:0006468~protein phosphorylation,GO:0007052~mitotic spindle organization,GO:0007283~spermatogenesis,GO:0032465~regulation of cytokinesis,GO:0035404~histone-serine phosphorylation,GO:0046777~protein autophosphorylation,GO:0048599~oocyte development,GO:0051255~spindle midzone assembly,GO:0051321~meiotic cell cycle,	GO:0000775~chromosome, centromeric region,GO:0000780~condensed nuclear chromosome, centromeric region,GO:0000793~condensed chromosome,GO:0005694~chromosome,GO:0005876~spindle microtubule,GO:0030496~midbody,GO:0031616~spindle pole centrosome,GO:0032133~chromosome passenger complex,GO:0051233~spindle midzone,GO:1990385~meiotic spindle midzone,	GO:0004672~protein kinase activity,GO:0004712~protein serine/threonine/tyrosine kinase activity,GO:0005524~ATP binding,GO:0035174~histone serine kinase activity,	chr1:65242014-65242890 (-) // 99.58 // p31.3
1377785_at	-1.00422	-1.54981	1.85095	Dhx40	287595	287595	GO:0006396~RNA processing,	GO:0005730~nucleolus,GO:0005737~cytoplasm,	GO:0004004~ATP-dependent RNA helicase activity,GO:0005524~ATP binding,GO:0044822~poly(A) RNA binding,	chr10:75043708-75045781 (-) // 100.0 // q22.2
1396023_at	1.09845	-1.87781	1.85375	Dpp10	363972	363972	GO:0006508~proteolysis,GO:0072659~protein localization to plasma membrane,GO:0090004~positive regulation of establishment of protein localization to plasma membrane,GO:1901379~regulation of potassium ion transmembrane transport,	GO:0005886~plasma membrane,GO:0008076~voltage-gated potassium channel complex,GO:0016020~membrane,GO:0016021~integral component of membrane,	GO:0005515~protein binding,GO:0008236~serine-type peptidase activity,GO:0008239~dipeptidyl-peptidase activity,GO:0015459~potassium channel regulator activity,	chr13:35534106-35534452 (-) // 95.32 // q13.3
1398991_at	1.00329	-1.51932	1.85748	Dcaf8	364050	364050	GO:0016567~protein ubiquitination,	GO:0005634~nucleus,GO:0005737~cytoplasm,GO:0080008~Cul4-RING E3 ubiquitin ligase complex,	0	chr13:88186692-88187358 (+) // 97.51 // q31.2 /// chr2:75231165-75231830 (-) // 93.12 // p12
1373666_at	-1.15205	-1.66351	1.86972	Rapgef5	362799	362799	GO:0007264~small GTPase mediated signal transduction,GO:0043547~positive regulation of GTPase activity,	GO:0005622~intracellular,GO:0005634~nucleus,	GO:0005085~guanyl-nucleotide exchange factor activity,GO:0017034~Rap guanyl-nucleotide exchange factor activity,GO:0030742~GTP-dependent protein binding,	chr6:145029681-145030091 (+) // 95.79 // q24.2
1373020_at	1.11035	-1.56809	1.87967	Pam16	679907	679907	GO:0001503~ossification,GO:0030150~protein import into mitochondrial matrix,GO:0032780~negative regulation of ATPase activity,GO:0071897~DNA biosynthetic process,GO:2001234~negative regulation of apoptotic signaling pathway,	GO:0001405~presequence translocase-associated import motor,GO:0005737~cytoplasm,GO:0005739~mitochondrion,GO:0005743~mitochondrial inner membrane,GO:0005744~mitochondrial inner membrane presequence translocase complex,GO:0005759~mitochondrial matrix,GO:0031314~extrinsic component of mitochondrial inner membrane,GO:0043234~protein complex,	0	chr10:11072191-11079981 (+) // 97.85 // p14 /// chr10:92847047-92847586 (+) // 71.24 // q23.31
1376337_at	-1.27158	-1.52303	1.89164	Smarca2	361745	361745	GO:0006338~chromatin remodeling,GO:0006355~regulation of transcription, DNA-templated,GO:0007286~spermatid development,GO:0008285~negative regulation of cell proliferation,GO:0030308~negative regulation of cell growth,GO:0035887~aortic smooth muscle cell differentiation,GO:0045892~negative regulation of transcription, DNA-templated,GO:0045893~positive regulation of transcription, DNA-templated,GO…	GO:0000790~nuclear chromatin,GO:0005634~nucleus,GO:0005654~nucleoplasm,GO:0016514~SWI/SNF complex,GO:0043231~intracellular membrane-bounded organelle,GO:0045111~intermediate filament cytoskeleton,GO:0071564~npBAF complex,GO:0071565~nBAF complex,GO:0090544~BAF-type complex,	GO:0001105~RNA polymerase II transcription coactivator activity,GO:0003682~chromatin binding,GO:0005524~ATP binding,GO:0016887~ATPase activity,GO:0042393~histone binding,GO:0044212~transcription regulatory region DNA binding,	chr1:230182829-230183451 (+) // 92.33 // q42.13 /// chr5:89341593-89342192 (+) // 82.0 // q14.3
1379500_at	-1.26609	-1.64443	1.89485	Ccdc117	498404	498404	0	0	0	chr14:86161553-86162184 (-) // 100.0 // q31.3
1391405_at	1.11968	-1.94039	1.89927	Thsd7a	500032	500032	0	GO:0016021~integral component of membrane,GO:0070062~extracellular exosome,	0	chr4:37676025-37676223 (-) // 100.0 // p14
1373519_at	1.13945	-1.54584	1.90018	Tmed8	681943	681943	GO:0006810~transport,	GO:0016021~integral component of membrane,	0
1372658_at	1.14837	-1.65255	1.91163	Synm	308709	308709	GO:0031443~fast-twitch skeletal muscle fiber contraction,GO:0045104~intermediate filament cytoskeleton organization,	GO:0005882~intermediate filament,GO:0005912~adherens junction,GO:0016020~membrane,GO:0042383~sarcolemma,GO:0043034~costamere,GO:0060053~neurofilament cytoskeleton,	GO:0005200~structural constituent of cytoskeleton,GO:0008307~structural constituent of muscle,GO:0017166~vinculin binding,GO:0019215~intermediate filament binding,	chr1:122474211-122474972 (-) // 97.56 // p11.1
1398561_at	-1.126	-1.55015	1.91179	Irf2	290749	290749	GO:0006351~transcription, DNA-templated,GO:0006355~regulation of transcription, DNA-templated,GO:0006366~transcription from RNA polymerase II promoter,GO:0008283~cell proliferation,GO:0045944~positive regulation of transcription from RNA polymerase II promoter,	GO:0005634~nucleus,GO:0005654~nucleoplasm,GO:0005737~cytoplasm,GO:0005925~focal adhesion,	GO:0000975~regulatory region DNA binding,GO:0000977~RNA polymerase II regulatory region sequence-specific DNA binding,GO:0001228~transcriptional activator activity, RNA polymerase II transcription regulatory region sequence-specific binding,GO:0003677~DNA binding,GO:0003700~transcription factor activity, sequence-specific DNA binding,	chr16:48671896-48672292 (-) // 93.67 // q12.1
1378818_at	-1.04281	-1.52349	1.92478	Lgi1	252892	252892	GO:0007411~axon guidance,GO:0030307~positive regulation of cell growth,GO:0031175~neuron projection development,GO:0050806~positive regulation of synaptic transmission,GO:0051260~protein homooligomerization,	GO:0005615~extracellular space,GO:0030054~cell junction,GO:0045202~synapse,	GO:0005102~receptor binding,GO:0005515~protein binding,
1378904_at	-1.02653	-1.66076	1.9291	Slc7a14	499587	499587	GO:0003333~amino acid transmembrane transport,GO:0010923~negative regulation of phosphatase activity,GO:0015807~L-amino acid transport,GO:1902475~L-alpha-amino acid transmembrane transport,	GO:0005887~integral component of plasma membrane,GO:0016021~integral component of membrane,	GO:0015171~amino acid transmembrane transporter activity,GO:0015179~L-amino acid transmembrane transporter activity,GO:0015297~antiporter activity,	chr2:116579442-116579870 (+) // 96.83 // q14.1
1376834_at	1.06528	-1.51059	1.93299	Atm	300711	300711	GO:0000077~DNA damage checkpoint,GO:0000723~telomere maintenance,GO:0000724~double-strand break repair via homologous recombination,GO:0001541~ovarian follicle development,GO:0001666~response to hypoxia,GO:0001756~somitogenesis,GO:0002331~pre-B cell allelic exclusion,GO:0002376~immune system process,GO:0002377~immunoglobulin production,GO:0006281~DNA repair,GO:0006468~protein phosphorylation,GO:0…	GO:0000781~chromosome, telomeric region,GO:0005634~nucleus,GO:0005737~cytoplasm,GO:0005819~spindle,GO:1990391~DNA repair complex,	GO:0004672~protein kinase activity,GO:0004674~protein serine/threonine kinase activity,GO:0004677~DNA-dependent protein kinase activity,GO:0005524~ATP binding,GO:0016301~kinase activity,GO:0016303~1-phosphatidylinositol-3-kinase activity,GO:0032403~protein complex binding,GO:0046983~protein dimerization activity,GO:0047485~protein N-terminus binding,	chr8:56893045-56893485 (-) // 92.05 // q12.1
1395161_at	1.28765	-1.96536	1.93401	Myt1	362291	362291	GO:0001678~cellular glucose homeostasis,GO:0006355~regulation of transcription, DNA-templated,GO:0009791~post-embryonic development,GO:0010628~positive regulation of gene expression,GO:0010629~negative regulation of gene expression,GO:0031018~endocrine pancreas development,GO:0032350~regulation of hormone metabolic process,GO:0045944~positive regulation of transcription from RNA polymerase II pro…	GO:0005634~nucleus,GO:0005654~nucleoplasm,GO:0005737~cytoplasm,	GO:0000977~RNA polymerase II regulatory region sequence-specific DNA binding,GO:0001158~enhancer sequence-specific DNA binding,GO:0001228~transcriptional activator activity, RNA polymerase II transcription regulatory region sequence-specific binding,GO:0003700~transcription factor activity, sequence-specific DNA binding,GO:0008270~zinc ion binding,	chr3:170984489-170984955 (+) // 100.0 // q26.31
1380182_at	-1.40201	-1.5895	1.93402	Etl4	291356	291356	GO:0048706~embryonic skeletal system development,	GO:0005737~cytoplasm,	0	chr17:94771258-94771800 (+) // 100.0 //
1368572_a_at	1.12273	-1.58314	1.93502	Grin1	24408	24408	GO:0001661~conditioned taste aversion,GO:0001964~startle response,GO:0001967~suckling behavior,GO:0001975~response to amphetamine,GO:0006812~cation transport,GO:0006816~calcium ion transport,GO:0006874~cellular calcium ion homeostasis,GO:0007585~respiratory gaseous exchange,GO:0007611~learning or memory,GO:0007612~learning,GO:0007613~memory,GO:0007616~long-term memory,GO:0008306~associative learn…	GO:0005737~cytoplasm,GO:0005783~endoplasmic reticulum,GO:0005887~integral component of plasma membrane,GO:0008021~synaptic vesicle,GO:0009986~cell surface,GO:0014069~postsynaptic density,GO:0016020~membrane,GO:0017146~NMDA selective glutamate receptor complex,GO:0030054~cell junction,GO:0030425~dendrite,GO:0032590~dendrite membrane,GO:0043025~neuronal cell body,GO:0043083~synaptic cleft,GO:004319…	GO:0004970~ionotropic glutamate receptor activity,GO:0004972~NMDA glutamate receptor activity,GO:0005102~receptor binding,GO:0005234~extracellular-glutamate-gated ion channel activity,GO:0005261~cation channel activity,GO:0005262~calcium channel activity,GO:0005509~calcium ion binding,GO:0005515~protein binding,GO:0005516~calmodulin binding,GO:0016594~glycine binding,GO:0016595~glutamate binding,…	chr3:3453775-3480387 (-) // 98.63 // p26.2
1385406_at	1.01549	-1.64246	1.93506	Zfp384	100362119	100362119	GO:0006355~regulation of transcription, DNA-templated,	GO:0005622~intracellular,GO:0005634~nucleus,GO:0031965~nuclear membrane,	GO:0003676~nucleic acid binding,GO:0003700~transcription factor activity, sequence-specific DNA binding,GO:0046872~metal ion binding,	chr1:79481528-79481864 (+) // 63.99 // p31.1
1375952_at	-1.14969	-1.50692	1.93742	Pank2	296167	296167	GO:0007286~spermatid development,GO:0009060~aerobic respiration,GO:0015937~coenzyme A biosynthetic process,GO:0016310~phosphorylation,GO:0019217~regulation of fatty acid metabolic process,GO:0051881~regulation of mitochondrial membrane potential,GO:0070584~mitochondrion morphogenesis,GO:0090207~regulation of triglyceride metabolic process,GO:1904251~regulation of bile acid metabolic process,	GO:0005737~cytoplasm,GO:0005739~mitochondrion,GO:0005829~cytosol,	GO:0004594~pantothenate kinase activity,GO:0005524~ATP binding,	chr3:119007059-119007569 (+) // 92.38 // q13.33
1373333_at	1.00202	-1.63669	1.9403	Arxes3	317409	317409	GO:0006465~signal peptide processing,	GO:0005787~signal peptidase complex,GO:0016021~integral component of membrane,GO:0031090~organelle membrane,	GO:0008233~peptidase activity,	chrX:123253143-123253559 (+) // 95.85 // q25
1373093_at	-1.18587	-1.62474	1.94542	Errfi1	313729	313729	GO:0007175~negative regulation of epidermal growth factor-activated receptor activity,GO:0031953~negative regulation of protein autophosphorylation,GO:0032691~negative regulation of interleukin-1 beta production,GO:0032869~cellular response to insulin stimulus,GO:0032966~negative regulation of collagen biosynthetic process,GO:0036120~cellular response to platelet-derived growth factor stimulus,GO…	GO:0005634~nucleus,GO:0005737~cytoplasm,GO:0005829~cytosol,GO:0005886~plasma membrane,GO:0031234~extrinsic component of cytoplasmic side of plasma membrane,	GO:0005515~protein binding,GO:0017124~SH3 domain binding,GO:0019900~kinase binding,GO:0019901~protein kinase binding,GO:0031267~small GTPase binding,	chr5:168023974-168025963 (+) // 99.34 // q34
1377599_at	1.23876	-1.70661	1.94724	Lpin1	313977	313977	GO:0000122~negative regulation of transcription from RNA polymerase II promoter,GO:0006357~regulation of transcription from RNA polymerase II promoter,GO:0006629~lipid metabolic process,GO:0009062~fatty acid catabolic process,GO:0016311~dephosphorylation,GO:0019432~triglyceride biosynthetic process,GO:0031065~positive regulation of histone deacetylation,GO:0031100~organ regeneration,GO:0031529~ru…	GO:0005634~nucleus,GO:0005667~transcription factor complex,GO:0005741~mitochondrial outer membrane,	GO:0001085~RNA polymerase II transcription factor binding,GO:0003713~transcription coactivator activity,GO:0008195~phosphatidate phosphatase activity,GO:0042826~histone deacetylase binding,	chr6:40252391-40253412 (-) // 98.36 // p21.2
1387075_at	1.19071	-1.98811	1.95865	Th	25085	25085	GO:0001666~response to hypoxia,GO:0001963~synaptic transmission, dopaminergic,GO:0001975~response to amphetamine,GO:0006585~dopamine biosynthetic process from tyrosine,GO:0006631~fatty acid metabolic process,GO:0006665~sphingolipid metabolic process,GO:0007507~heart development,GO:0007601~visual perception,GO:0007605~sensory perception of sound,GO:0007612~learning,GO:0007613~memory,GO:0007617~mat…	GO:0005634~nucleus,GO:0005737~cytoplasm,GO:0005739~mitochondrion,GO:0005790~smooth endoplasmic reticulum,GO:0005829~cytosol,GO:0008021~synaptic vesicle,GO:0009898~cytoplasmic side of plasma membrane,GO:0030424~axon,GO:0030425~dendrite,GO:0030659~cytoplasmic vesicle membrane,GO:0031410~cytoplasmic vesicle,GO:0033162~melanosome membrane,GO:0043005~neuron projection,GO:0043025~neuronal cell body,GO:…	GO:0004497~monooxygenase activity,GO:0004511~tyrosine 3-monooxygenase activity,GO:0005515~protein binding,GO:0008198~ferrous iron binding,GO:0008199~ferric iron binding,GO:0016597~amino acid binding,GO:0019825~oxygen binding,GO:0019899~enzyme binding,GO:0019904~protein domain specific binding,GO:0034617~tetrahydrobiopterin binding,GO:0035240~dopamine binding,	chr1:203164246-203171522 (-) // 82.14 // q32.1
1398710_at	-1.1386	-1.80241	1.95997	Cyp2u1	310848	310848	GO:0055114~oxidation-reduction process,	GO:0005789~endoplasmic reticulum membrane,GO:0016021~integral component of membrane,GO:0031090~organelle membrane,	GO:0005506~iron ion binding,GO:0008395~steroid hydroxylase activity,GO:0020037~heme binding,GO:0070330~aromatase activity,	chr2:228771188-228771534 (-) // 95.04 // q36.3
1387260_at	-1.40414	-1.94995	1.9606	Klf4	114505	114505	GO:0000122~negative regulation of transcription from RNA polymerase II promoter,GO:0006351~transcription, DNA-templated,GO:0006357~regulation of transcription from RNA polymerase II promoter,GO:0006366~transcription from RNA polymerase II promoter,GO:0008285~negative regulation of cell proliferation,GO:0009913~epidermal cell differentiation,GO:0010033~response to organic substance,GO:0010628~posi…	GO:0000785~chromatin,GO:0000790~nuclear chromatin,GO:0005634~nucleus,GO:0005654~nucleoplasm,GO:0005667~transcription factor complex,GO:0005719~nuclear euchromatin,GO:0005737~cytoplasm,GO:0044798~nuclear transcription factor complex,	GO:0000975~regulatory region DNA binding,GO:0000987~core promoter proximal region sequence-specific DNA binding,GO:0001010~transcription factor activity, sequence-specific DNA binding transcription factor recruiting,GO:0001047~core promoter binding,GO:0001077~transcriptional activator activity, RNA polymerase II core promoter proximal region sequence-specific binding,GO:0001085~RNA polymerase II …	chr5:162463560-162465703 (+) // 81.49 // q34 /// chr5:73446794-73451286 (-) // 98.8 // q13.3
1370146_at	1.32072	-1.71332	1.96258	Glrb	25456	25456	GO:0001964~startle response,GO:0006811~ion transport,GO:0007218~neuropeptide signaling pathway,GO:0007268~chemical synaptic transmission,GO:0007340~acrosome reaction,GO:0007399~nervous system development,GO:0007601~visual perception,GO:0007628~adult walking behavior,GO:0042391~regulation of membrane potential,GO:0043200~response to amino acid,GO:0050905~neuromuscular process,GO:0051291~protein he…	GO:0005737~cytoplasm,GO:0005887~integral component of plasma membrane,GO:0016020~membrane,GO:0016021~integral component of membrane,GO:0016935~glycine-gated chloride channel complex,GO:0030054~cell junction,GO:0030425~dendrite,GO:0043204~perikaryon,GO:0045211~postsynaptic membrane,GO:0098982~GABA-ergic synapse,	GO:0005515~protein binding,GO:0008144~drug binding,GO:0016594~glycine binding,GO:0016933~extracellular-glycine-gated ion channel activity,GO:0016934~extracellular-glycine-gated chloride channel activity,	chr2:172451530-172522841 (-) // 96.39 // q31.1
1371813_at	1.0493	-1.64596	1.96739	Hirip3	361650	361650	0	GO:0005634~nucleus,GO:0005730~nucleolus,	0	chr1:186043764-186044512 (+) // 99.85 // q31.1
1390109_at	1.14692	-1.50249	1.97486	LOC100910070	680724 /// 100910069 /// 102554001	680724 /// 100910069 /// 102554001	#N/A	#N/A	#N/A	chr8:93791624-93793583 (-) // 99.26 // q22.1
1374550_at	-1.1658	-1.50356	1.99854	Mknk1	500526	500526	GO:0006446~regulation of translational initiation,GO:0006468~protein phosphorylation,GO:0009651~response to salt stress,GO:0018105~peptidyl-serine phosphorylation,GO:0035556~intracellular signal transduction,GO:0046777~protein autophosphorylation,GO:0097192~extrinsic apoptotic signaling pathway in absence of ligand,	GO:0005634~nucleus,GO:0005654~nucleoplasm,GO:0005737~cytoplasm,GO:0005829~cytosol,	GO:0004674~protein serine/threonine kinase activity,GO:0004683~calmodulin-dependent protein kinase activity,GO:0005516~calmodulin binding,GO:0005524~ATP binding,GO:0009931~calcium-dependent protein serine/threonine kinase activity,	chr5:136141167-136141767 (+) // 94.7 // q31.1

## Sheet: All Genes
# Notes : Fold change >= 1.5
#Entity List : Oneway ANOVA unequal variance (Welch) p (Corr) cut-off = 0.05
#Experiment : KLFs
#Fold-Change cut-off : 1.5
#Pairing option : All against single condition
# Technology : Affymetrix.GeneChip.Rat230_2
	229genes >2 FC change(165 unique genes)			613genes>2fc(430 unique genes)			3036genes>2fc (1940 unique genes)
Probe Set ID	FC ([KLF11] vs [mCherry])	Log FC ([KLF11] vs [mCherry])	FC (abs) ([KLF11] vs [mCherry])	FC ([KLF7] vs [mCherry])	Log FC ([KLF7] vs [mCherry])	FC (abs) ([KLF7] vs [mCherry])	FC ([KLF9] vs [mCherry])	Log FC ([KLF9] vs [mCherry])	FC (abs) ([KLF9] vs [mCherry])		KLF11-1.CEL(raw)	KLF11-2.CEL(raw)	KLF11-3.CEL(raw)	KLF11-4.CEL(raw)	KLF11-5.CEL(raw)	KLF11-6.CEL(raw)		KLF7-1.CEL(raw)	KLF7-2.CEL(raw)	KLF7-4.CEL(raw)	KLF7-5.CEL(raw)	KLF7-6.CEL(raw)		KLF9-1.CEL(raw)	KLF9-2.CEL(raw)	KLF9-3.CEL(raw)	KLF9-4.CEL(raw)	KLF9-5.CEL(raw)	KLF9-6.CEL(raw)		mCherry-1.CEL(raw)	mCherry-2.CEL(raw)	mCherry-4.CEL(raw)	mCherry-5.CEL(raw)	mCherry-6.CEL(raw)			KLF11-1.CEL(normalized)	KLF11-2.CEL(normalized)	KLF11-3.CEL(normalized)	KLF11-4.CEL(normalized)	KLF11-5.CEL(normalized)	KLF11-6.CEL(normalized)		KLF7-1.CEL(normalized)	KLF7-2.CEL(normalized)	KLF7-4.CEL(normalized)	KLF7-5.CEL(normalized)	KLF7-6.CEL(normalized)
1369799_at	-1.49828	-0.583312	1.49828	-1.17438	-0.231897	1.17438	5.43782	2.44303	5.43782		12.8245	17.6358	16.3849	13.8631	18.3629	12.5831		18.6357	19.7732	19.2763	19.6034	19.0786		109.058	147.806	136.753	160.011	85.5744	115.029		19.5297	28.7938	20.0423	19.6745	26.762			-0.620274	-0.160667	-0.266811	-0.50792	-0.102378	-0.647685		-0.0811029	0.00436878	-0.0323482	-0.00807285	-0.0472198
1389608_at	1.16266	0.217434	1.16266	-1.15633	-0.209549	1.15633	2.00266	1.00192	2.00266		680.809	726.415	696.22	670.898	670.499	637.547		434.99	485.534	560.773	498.796	559.784		1192.68	1187.71	1122.16	1235.28	1152.53	1139.57		474.194	620.706	624.226	646.275	575.747			0.0862885	0.179832	0.118581	0.0651312	0.0642738	-0.00843048		-0.55998	-0.401389	-0.193545	-0.362512	-0.196092
1390789_at	-1.23607	-0.305765	1.23607	-1.08371	-0.115978	1.08371	2.07976	1.05642	2.07976		15.4945	22.8955	24.0491	19.5801	21.1256	18.3082		22.627	23.0644	24.5288	21.6161	22.5017		57.0487	53.7573	39.6017	63.8125	49.8216	48.2974		23.774	24.0039	22.6697	28.478	25.2617			-0.654186	-0.0908728	-0.0199537	-0.316551	-0.206947	-0.413447		-0.107896	-0.0802684	0.0085392	-0.173836	-0.115902
1367702_at	-1.57279	-0.65333	1.57279	-1.19019	-0.251192	1.19019	-9.37903	-3.22944	9.37903		385.157	333.542	297.617	358.747	410.73	398.157		460.251	474.911	478.019	468.292	510.599		69.8091	65.4145	45.196	49.9016	47.4759	102.013		610.013	621.157	606.156	560.205	463.724			-0.232685	-0.440266	-0.604674	-0.335165	-0.139943	-0.184796		0.0242891	0.0695248	0.0789356	0.0492764	0.174057
1367897_at	1.23471	0.304178	1.23471	-1.21155	-0.276848	1.21155	3.23674	1.69454	3.23674		264.51	223.988	226.225	202.602	198.113	268.195		142.67	125.562	164.094	151.509	188.84		706.314	604.284	559.64	599.258	590.495	553.972		154.713	188.95	222.209	202.912	166.56			0.383575	0.14367	0.15801	-0.00110149	-0.0334244	0.403533		-0.507068	-0.69135	-0.305224	-0.420347	-0.102587
1372462_at	1.12649	0.171837	1.12649	1.19008	0.251056	1.19008	-3.04339	-1.60568	3.04339		2208.32	2784.82	3913.88	2805.33	2046.48	3662.77		2751.44	2563.85	3409.56	2973.63	3298.8		686.878	872.663	555.136	810.435	932.951	1238.94		1928	2484.3	1977.73	2649.22	3938.43			-0.0499287	0.284706	0.775721	0.295293	-0.159731	0.680057		0.267309	0.165431	0.576708	0.379345	0.529065
1388497_at	1.01462	0.0209463	1.01462	-1.05216	-0.0733557	1.05216	3.07319	1.61974	3.07319		179.921	207.732	212.786	215.849	229.151	158.107		146.625	231.042	222.803	172	173.581		560.607	615.995	700.109	666.243	649.193	459.245		176.842	231.946	212.263	258.096	129.312			-0.264529	-0.0571728	-0.0224934	-0.00187206	0.0844049	-0.450994		-0.559758	0.0962615	0.0438738	-0.329486	-0.316281
1368206_at	1.04939	0.0695545	1.04939	1.22711	0.295263	1.22711	2.60615	1.38192	2.60615		390.377	519.897	429.835	475.601	485.627	463.618		524.005	576.405	540.634	473.705	575.342		1131	1203.78	1225.57	1180.96	1069.22	1040.23		366.794	463.509	447.704	436.521	481.404			-0.329808	0.0835504	-0.190892	-0.0449238	-0.0148268	-0.0817404		0.0949049	0.232408	0.139976	-0.0506878	0.229743
1397375_at	-1.05796	-0.0812812	1.05796	1.06785	0.0947096	1.06785	2.40289	1.26477	2.40289		479.236	532.52	612.784	463.79	465.25	535.555		570.317	708.274	569.319	497.951	566.939		1289.18	1417.44	1616.71	1240.72	1142.33	1164.94		537.611	573.39	577.976	524.653	500.201			-0.314464	-0.162364	0.0401783	-0.361731	-0.357195	-0.154165		-0.0634356	0.249106	-0.0659647	-0.259196	-0.0720062
1386926_at	-1.05181	-0.0728733	1.05181	1.01082	0.0155256	1.01082	2.29668	1.19955	2.29668		905.379	846.563	916.679	795.123	754.455	881.202		851.373	966.822	917.829	798.378	986.639		2055.75	2062.11	2413.31	2010.88	1879.47	1908.8		848.645	975.701	1025.16	837.207	793.519			-0.0790615	-0.175966	-0.0611668	-0.266406	-0.342149	-0.118112		-0.167792	0.015667	-0.0593576	-0.260512	0.044939
1389599_at	-1.0044	-0.00633738	1.0044	-1.0836	-0.115832	1.0836	2.80357	1.48727	2.80357		11.3389	12.1026	11.5975	12.0782	12.7855	13.5724		10.6537	11.2477	11.8462	10.9779	11.9819		27.4896	38.5931	47.111	36.674	31.7875	28.5426		11.8247	13.8871	11.3017	12.0809	12.4419			-0.0944531	-0.000418901	-0.0619287	-0.00333834	0.0787714	0.164942		-0.18439	-0.106103	-0.0313163	-0.141139	-0.0148804
1367892_at	1.10704	0.146706	1.10704	-1.87246	-0.904933	1.87246	17.8878	4.1609	17.8878		36.9213	45.6731	36.9714	36.6678	33.4635	43.581		18.7761	17.5664	19.0788	14.958	23.9448		614.852	856.783	672.757	718.864	519.665	448.181		23.1648	54.2361	33.5032	36.6811	33.6			-0.0809412	0.22595	-0.0789843	-0.0908813	-0.222808	0.158305		-1.0565	-1.15258	-1.03343	-1.38448	-0.705683
1383126_at	1.01313	0.0188238	1.01313	1.37696	0.461485	1.37696	-2.21577	-1.14781	2.21577		3165.46	4228.38	3106.66	2880.08	2765.49	2766.13		4416.31	4970.86	4036.98	3956.5	3887.84		1192.71	1448.58	1524.2	1317.3	1363.03	1513.91		2422.55	3350.45	3643.32	3086.02	3017.79			0.0135269	0.431217	-0.013526	-0.122778	-0.181353	-0.181017		0.493954	0.664607	0.36439	0.335337	0.31008
1379400_at	1.41104	0.496764	1.41104	-1.64247	-0.715869	1.64247	-3.16527	-1.66233	3.16527		131.16	155.305	76.9342	228.132	221.864	174.454		60.7923	65.499	53.4059	74.0453	84.8241		31.7549	31.1772	44.4586	33.0789	34.7477	34.456		132.434	126.564	96.3056	200.357	49.3644			0.710549	0.954322	-0.0590825	1.50909	1.4689	1.12207		-0.398817	-0.291234	-0.585707	-0.114298	0.0817676
1367775_at	-1.71089	-0.774746	1.71089	-1.15408	-0.206745	1.15408	-2.0604	-1.04292	2.0604		341.459	364.12	332.105	474.011	446.309	492.848		591.104	595.222	591.233	588.318	624.515		285.541	370.857	336.242	321.605	302.17	407.869		761.537	690.369	670.389	726.555	611.042			-0.773024	-0.680321	-0.813099	-0.299815	-0.386694	-0.243594		0.0186748	0.0286903	0.0189896	0.0118599	0.0980005
1368244_at	-1.01999	-0.0285498	1.01999	-1.18044	-0.23933	1.18044	-5.72845	-2.51814	5.72845		129.862	128.691	139.891	176.003	134.001	162.527		144.575	112.442	122.075	112.08	134.653		30.5146	25.7884	9.3305	28.7358	32.7959	41.2706		166.332	137.968	127.538	175.492	133.65			0.0304947	0.0174279	0.137821	0.469116	0.0757551	0.354194		0.185334	-0.177305	-0.058723	-0.181961	0.0827603
1373212_at	-1.7311	-0.79169	1.7311	1.21463	0.280512	1.21463	-2.34281	-1.22824	2.34281		73.8482	105.809	86.6903	90.9365	88.654	89.1069		178.048	195.019	193.969	142.743	234.552		72.1419	100.476	34.0349	74.6332	57.1989	75.197		141.489	187.383	159.191	173.486	116.491			-0.707506	-0.18868	-0.476196	-0.407209	-0.443883	-0.436532		0.562126	0.693475	0.685684	0.243285	0.959768
1382446_at	-1.48136	-0.566925	1.48136	1.30562	0.384737	1.30562	-2.12007	-1.08411	2.12007		286.409	247.01	321.374	294.513	302.26	340.228		562.198	649.405	591.05	471.3	616.65		284.573	245.948	135.559	208.689	181.088	223.504		575.771	453.487	389.919	427.444	379.848			-0.409871	-0.62338	-0.243694	-0.369617	-0.332159	-0.161447		0.563131	0.771171	0.635334	0.308699	0.696505
1389192_at	1.19145	0.252717	1.19145	-1.40371	-0.489247	1.40371	2.03503	1.02505	2.03503		165.258	265.109	160.594	185.112	170.483	218.12		104.57	124.389	114.336	95.1859	136.95		296.872	321.902	398.902	323.52	313.555	310.976		140.916	195.934	142.182	185.076	145.423			-0.0449858	0.636881	-0.0862856	0.118691	-7.39098e-05	0.355414		-0.705239	-0.454844	-0.576425	-0.840887	-0.316061
1375461_at	1.59064	0.669605	1.59064	-1.04507	-0.0635935	1.04507	2.69021	1.42772	2.69021		249.563	349.778	206.119	143.34	144.765	192.915		146.986	162.647	116.478	87.6427	113.985		424.819	431.352	338.897	308.814	291.934	301.089		142.105	243.703	65.1562	115.447	133.12			0.574644	1.06168	0.298717	-0.225322	-0.211041	0.203209		-0.189077	-0.0430145	-0.524697	-0.935053	-0.55591
1375550_at	1.18221	0.24149	1.18221	1.39991	0.485335	1.39991	-2.98062	-1.57561	2.98062		3766.99	3959.87	3554.36	3407.53	3385.06	3084.41		4470	4073.93	4313.58	3931.81	4045.3		1100.94	976.755	801.843	900.599	1102.83	1150.58		2872.73	3188.19	3161.7	3003.34	2672			0.283937	0.355977	0.200116	0.139249	0.129704	-0.00448132		0.530799	0.396947	0.479409	0.345717	0.38677
1382993_at	-1.40056	-0.486002	1.40056	1.04686	0.0660736	1.04686	-2.72387	-1.44566	2.72387		917.65	820.917	840.99	1045.69	1008.23	1180.31		1349.5	1443.38	1457.96	1215.53	1610.03		401.739	440.443	415.504	579.25	533.658	641.036		1137.48	1334.61	1483.77	1459.7	1344.36			-0.475563	-0.63627	-0.601419	-0.287129	-0.339748	-0.112411		0.0808411	0.177868	0.192373	-0.069994	0.335505
1370897_at	-1.58876	-0.667902	1.58876	-1.34124	-0.423569	1.34124	2.72496	1.44624	2.72496		117.554	131.762	108.343	151.217	145.524	150.762		137.519	124.157	171.134	155.459	214.713		554.721	588.12	530.7	653.994	582.406	555.886		194.328	243.904	172.167	205.871	251.986			-0.876556	-0.711942	-0.99427	-0.513258	-0.568617	-0.517602		-0.650248	-0.797714	-0.334752	-0.47335	-0.00747204
1368387_at	-1.63867	-0.712528	1.63867	-1.00785	-0.011286	1.00785	2.09123	1.06435	2.09123		206.637	197.623	195.515	236.348	226.62	290.333		347.794	370.058	333.859	352.379	417.146		715.294	825.063	745.835	773.965	730.256	808.225		357.999	407.694	378.606	307.935	385.99			-0.76324	-0.827589	-0.843057	-0.569423	-0.630065	-0.272631		-0.0121078	0.0774126	-0.0711012	0.00679016	0.250215
1382874_at	1.41438	0.500171	1.41438	-3.97213	-1.98991	3.97213	7.4782	2.90269	7.4782		175.945	155.814	146.082	148.343	204.276	172.976		29.7069	7.92649	32.4131	38.264	77.3227		922.392	873.605	696.748	746.853	1032.66	1059.08		143.523	102.275	95.0099	128.437	124.658			0.373948	0.198652	0.105601	0.127757	0.589345	0.349392		-2.19231	-4.09835	-2.06653	-1.82712	-0.812211
1377759_at	-1.13345	-0.180721	1.13345	1.93932	0.955551	1.93932	-17.5605	-4.13426	17.5605		662.077	621.855	753.61	848.017	752.826	901.505		1781	1750.65	1643.1	1438.84	1656.66		35.5142	45.9009	55.5074	47.5802	30.7589	97.5085		757.599	1008.44	912.517	745.789	856.201			-0.332222	-0.422642	-0.145403	0.0248728	-0.146904	0.113114		1.0954	1.0706	0.979123	0.787608	0.990985
1387805_at	-1.58061	-0.66048	1.58061	1.16164	0.21616	1.16164	-2.46996	-1.30449	2.46996		2635.64	2760.64	2380.69	2878.42	3337.83	3030.45		4928.25	5513.37	5099.94	5095.41	5283.1		1635.37	1799.06	1452.73	1761.52	2067.14	2225.46		4458.18	4545.28	4657.05	4376.17	4270.38			-0.694153	-0.6273	-0.840922	-0.567028	-0.353394	-0.492774		0.208773	0.37063	0.258177	0.256893	0.309082
1372157_at	1.16873	0.224947	1.16873	-1.35083	-0.433846	1.35083	2.10551	1.07417	2.10551		1207.21	1334.67	1170.57	1241.48	1426.03	1142.21		638.645	734.669	876.706	864.119	875.204		1825.62	2175.06	2576.9	2462.14	2479.19	2087.43		835.662	1047.12	1337.83	1149.36	1039.92			0.0576515	0.202458	0.0131884	0.0980358	0.297977	-0.0221977		-0.860937	-0.658856	-0.403858	-0.424721	-0.406331
1390386_at	-1.15663	-0.209926	1.15663	-1.10669	-0.146253	1.10669	-2.31157	-1.20887	2.31157		7453.68	7747.56	6329.13	9102.7	8774.49	9696.95		7974.18	7820.04	8883.22	7976.06	9859.14		3908.51	4087.72	2301.05	4376.85	4462.61	6186.7		8115.32	9248.09	10042	9224.98	10401.1			-0.103853	-0.0480642	-0.3398	0.184488	0.13151	0.275726		-0.00646973	-0.0346298	0.149278	-0.00613022	0.299656
1368652_at	-1.27324	-0.348509	1.27324	1.56392	0.645166	1.56392	-4.40143	-2.13797	4.40143		116.891	153.325	104.056	126.265	129.941	156.583		268.894	310.772	272.075	172.672	294.255		26.9418	55.1883	14.8986	41.9766	53.8281	56.0924		147.307	216.893	159.443	157.624	153.776			-0.37827	0.0131607	-0.546077	-0.266983	-0.22558	0.0434899		0.823602	1.03242	0.840568	0.184603	0.953633
1380385_at	1.40592	0.491512	1.40592	1.87081	0.903666	1.87081	-3.48085	-1.79944	3.48085		1393.44	1881.59	1477.03	1295.09	1388.48	1498.93		1899.1	1927.94	2061.78	1947.66	2003.61		245.143	273.101	206.181	316.602	392.795	442.669		735.939	1143.97	1058.04	1241.71	1162.18			0.273212	0.706511	0.357264	0.16761	0.268067	0.378496		0.719875	0.741618	0.838448	0.7563	0.797164
1377194_a_at	1.13858	0.187231	1.13858	1.03632	0.0514729	1.03632	-3.28022	-1.71379	3.28022		1748.93	1580.73	1724.78	1654.08	1568.59	1565.47		1390.55	1637.29	1626.2	1339.57	1488.57		507.567	493.538	396.514	397.247	435.188	415.598		1797.4	1434.26	1510.88	1241.87	1276.94			0.335715	0.189831	0.315657	0.25527	0.178715	0.175837		0.00489426	0.240558	0.230749	-0.0489817	0.103174
1387032_at	1.05961	0.0835356	1.05961	-1.0285	-0.0405451	1.0285	2.05156	1.03672	2.05156		334.25	437.65	233.049	651.457	826.888	610.834		345.491	359.935	466.048	519.465	512.282		637.521	816.955	682.353	1130.45	1221.83	1203.82		261.502	427.243	485.714	614.169	532.556			-0.479279	-0.0904264	-0.999575	0.483464	0.827487	0.390574		-0.431558	-0.372468	0.000271797	0.156821	0.136734
1388171_at	1.27298	0.348211	1.27298	-1.04496	-0.0634546	1.04496	2.07845	1.05551	2.07845		777.797	936.27	849.668	801.062	721.662	840.353		798.888	627.13	517.747	527.559	644.366		1390.19	1606.19	1656.52	1226.02	1010.43	1242.82		707.587	870.168	538.164	640.337	517.805			-0.0129223	0.254608	0.114582	0.0295973	-0.120993	0.0986786		0.0256758	-0.323553	-0.600069	-0.572985	-0.284437
1377765_at	1.12777	0.173468	1.12777	1.87042	0.903361	1.87042	-2.56951	-1.3615	2.56951		46.2113	175.527	37.2872	43.6875	49.6222	55.8054		136.264	84.6374	51.0845	103.027	131.285		14.1456	35.7091	10.5802	20.036	17.4393	33.0904		51.1626	137.089	28.0667	62.9102	28.1083			-0.153469	1.77191	-0.463037	-0.234496	-0.0507307	0.118689		1.40662	0.71958	-0.00882912	1.00323	1.35292
1387420_at	1.28211	0.358524	1.28211	1.71172	0.775446	1.71172	-2.07071	-1.05012	2.07071		127.565	157.509	77.3131	76.8738	98.2852	116.169		255.892	177.839	76.9459	125.433	125.042		45.6407	66.166	20.6962	39.733	30.4282	51.5316		99.0541	185.398	42.8842	82.9331	57.2231			0.456291	0.760496	-0.266157	-0.274379	0.0801039	0.321289		1.4606	0.935627	-0.273026	0.431973	0.427476
1367784_a_at	1.28629	0.363213	1.28629	1.09198	0.126949	1.09198	2.04653	1.03318	2.04653		17831	17178.5	19140.8	12915.2	10573	11714.1		15061.6	13336.9	12781	9921.71	11179.5		24522.2	25008.5	29674.7	24597.5	19114.7	17779.5		10851.1	14341.2	11966.9	9453.04	10418.5			0.307885	0.254099	0.41015	-0.157436	-0.446119	-0.29826		0.0643692	-0.111081	-0.172507	-0.537844	-0.365654
1393044_at	-1.08338	-0.115546	1.08338	1.0215	0.0306916	1.0215	2.07604	1.05383	2.07604		76.2024	24.5254	66.8117	52.0061	78.5127	73.5472		179.448	39.4603	44.5076	64.1928	53.1807		165.418	127.457	143.126	108.514	126.616	117.076		62.9301	56.698	60.3132	68.2986	65.8154			0.173857	-1.4617	-0.0158782	-0.377299	0.216948	0.122692		1.40952	-0.775578	-0.601927	-0.0735679	-0.345075
1373150_at	1.10372	0.14237	1.10372	1.52615	0.6099	1.52615	-2.75958	-1.46445	2.75958		885.975	791.419	1082.3	1006.61	876.248	1041.75		1230.41	1361.05	1398.3	1237.25	1291.95		285.426	314.74	290.594	316.841	296.156	356.556		646.575	890.737	1014.49	834.018	927.774			0.00796318	-0.154861	0.296727	0.192123	-0.00796318	0.241637		0.481766	0.627343	0.666297	0.489764	0.55217
1379796_at	1.05093	0.0716644	1.05093	1.01336	0.0191537	1.01336	-2.24	-1.1635	2.24		84.3712	99.6112	111.157	100.3	125.416	96.2534		85.945	87.9366	105.088	117.727	98.7947		34.0478	53.0035	29.1395	52.592	56.4371	42.5811		87.6335	84.454	108.947	108.794	98.5404			-0.0535092	0.186048	0.344264	0.19599	0.518387	0.136577		-0.0268474	0.00620365	0.263264	0.427117	0.174174
1372774_at	1.45866	0.544639	1.45866	1.74057	0.799563	1.74057	2.30829	1.20683	2.30829		477.712	462.689	416.106	410.812	405.721	376.959		480.633	558.911	549.215	462.241	483.93		608.174	774.697	641.247	724.067	655.237	633.121		219.055	316.062	363.501	322.549	254.484			0.310792	0.264693	0.111603	0.0931282	0.0751381	-0.0309429		0.319587	0.537271	0.512023	0.263297	0.329451
1388570_at	1.12655	0.171906	1.12655	-1.0728	-0.10138	1.0728	2.19583	1.13477	2.19583		779.458	971.044	907.537	877.147	805.21	854.848		651.738	713.791	761.447	663.546	792.467		1647.03	1908.45	1765.89	1759.43	1484.46	1568.85		667.186	932.829	842.91	747.642	674.846			-0.112221	0.204844	0.107264	0.0581265	-0.0653276	0.0209761		-0.370399	-0.239191	-0.145949	-0.344497	-0.0883408
1389596_at	-1.07145	-0.0995596	1.07145	-1.15879	-0.212613	1.15879	2.09525	1.06712	2.09525		684.872	545.959	604.948	696.408	683.469	687.964		557.05	621.056	623.327	550.174	651.067		1550.13	1414.22	1682.34	1504.73	1302.79	1311.41		753.26	702.095	717.663	699.504	607.898			-0.00324917	-0.33029	-0.182272	0.0208492	-0.00620651	0.00324917		-0.301275	-0.144359	-0.139093	-0.319196	-0.0762777
1386927_at	-1.16265	-0.217415	1.16265	1.25148	0.323638	1.25148	-2.16451	-1.11404	2.16451		51.3603	77.7335	58.8846	77.9295	80.7995	77.4979		76.5441	93.5974	127.564	92.0828	127.541		34.5579	31.8243	30.0325	41.6989	45.6996	43.7765		82.7198	83.8691	62.3255	102.954	78.5389			-0.595693	0.00218916	-0.398455	0.00582218	0.0580006	-0.00218964		-0.0200548	0.270122	0.716801	0.246585	0.716538
1387183_at	1.14533	0.195761	1.14533	1.25739	0.330427	1.25739	2.47236	1.30589	2.47236		6.48274	8.86041	10.5817	6.07358	6.23146	6.28681		8.41371	9.35009	9.64774	6.02194	6.965		26.8299	34.2548	12.7579	9.75672	9.06975	14.1027		6.49603	6.50144	6.2104	6.03826	6.39522			0.0098052	0.460575	0.716706	-0.0842528	-0.0472291	-0.0344698		0.385944	0.538182	0.583392	-0.0965695	0.113324
1368426_at	1.21081	0.275974	1.21081	1.07885	0.109492	1.07885	2.35355	1.23484	2.35355		434.749	339.752	455.24	426.977	416.07	444.375		398.051	322.675	389.812	411.439	346.489		941.121	820.531	771.853	810.178	815.804	726.786		554.887	266.909	294.254	356.146	314.654			0.0892372	-0.266464	0.155684	0.0632153	0.0258808	0.120834		-0.0379925	-0.340862	-0.0681667	0.00973511	-0.238134
1374482_at	-1.03813	-0.0539804	1.03813	-1.05392	-0.0757605	1.05392	-2.28019	-1.18915	2.28019		1890.01	1555.32	1900.35	1803.73	1508.48	1686.97		1651.36	1615.09	1910.83	1463.82	1856.02		817.565	797.454	741.958	740.037	705.003	904.814		1915.14	1707.26	1921.37	1557.4	1840.13			0.217711	-0.0634718	0.225581	0.150302	-0.107583	0.053751		0.0229692	-0.0090704	0.233518	-0.150939	0.19153
1389135_at	1.00449	0.00645956	1.00449	1.32355	0.404416	1.32355	-2.63528	-1.39795	2.63528		1845.75	1733.41	2126.83	1879.9	1782.21	2062.54		2390.12	2623.04	2601.95	2318.49	2599.21		734.477	786.704	649.187	731.366	668.792	744.894		1781.94	2113.77	1910.42	1849	1819.06			0.035779	-0.0548124	0.240274	0.0622244	-0.0147619	0.195992		0.408656	0.542809	0.531164	0.364758	0.529644
1367659_s_at	-1.93338	-0.951123	1.93338	1.86764	0.901213	1.86764	-2.31506	-1.21105	2.31506		61.715	38.9346	41.4737	68.4401	38.563	48.0381		203.029	170.535	199.981	123.887	187.339		53.2998	44.6131	23.9745	36.9057	33.3116	61.1596		105.628	113.586	104.47	80.643	69.9665			-0.329023	-0.993591	-0.902447	-0.179801	-1.00743	-0.690465		1.38897	1.13735	1.36715	0.676305	1.27294
1367777_at	-1.08509	-0.117811	1.08509	1.0868	0.120091	1.0868	-2.35029	-1.23284	2.35029		237.455	322.38	348.247	348.93	393.023	420.088		412.44	339.071	377.114	395.006	495.026		136.117	136.768	141.704	129.159	195.767	222.971		365.763	377.797	347.272	368.56	384.559			-0.496692	-0.0555811	0.055768	0.0585918	0.230269	0.326345		0.29984	0.0172443	0.170655	0.237529	0.563159
1370814_at	-1.09389	-0.129463	1.09389	-1.19707	-0.259513	1.19707	2.4317	1.28196	2.4317		12.8665	10.6428	12.5114	11.4192	8.01035	16.3664		10.6657	11.1868	10.0412	10.9998	10.5993		42.5866	27.6608	29.9647	23.451	35.9932	30.4946		18.6685	14.6565	11.2	10.9112	10.2687			0.0201912	-0.253557	-0.0201912	-0.151966	-0.663494	0.367302		-0.250454	-0.181629	-0.337499	-0.205959	-0.259468
1372017_at	-1.01671	-0.0239027	1.01671	-1.25269	-0.325024	1.25269	2.24742	1.16827	2.24742		1723.45	1518.05	1483.09	1622.35	1526.2	1540.33		1426.05	1255.12	1334.9	985.5	1412.6		3895.52	3649.27	3688.82	3452.61	3331.16	3492.17		1601.93	1772.35	1716.94	1579.78	1332.34			0.0777893	-0.10529	-0.138904	-0.00942326	-0.0975666	-0.0842686		-0.195479	-0.379678	-0.290771	-0.728578	-0.209153
1373594_at	1.06148	0.0860727	1.06148	-1.43929	-0.525353	1.43929	2.09882	1.06958	2.09882		819.966	815.149	945.321	902.853	899.817	967.096		508.649	520.535	593.975	616.179	691.693		1506.53	1840.29	1867.17	1877.65	1780.64	1713.99		650.904	958.423	873.578	922.612	823.373			-0.133387	-0.141886	0.0718546	0.00554085	0.000681877	0.10471		-0.822278	-0.788956	-0.598548	-0.545601	-0.378818
1370672_a_at	1.05163	0.0726311	1.05163	-1.39742	-0.482769	1.39742	-2.08486	-1.05995	2.08486		25.3379	86.8331	25.1052	24.888	24.8201	24.7479		26.5853	16.1908	13.819	24.6127	27.3706		12.837	18.3575	12.8705	12.7446	12.9287	15.2109		24.5972	56.4604	24.9878	24.5972	25.0165			0.0340018	1.81095	0.0206938	0.00815773	0.00421715	1.38283e-05		0.103334	-0.612115	-0.840636	-0.00789118	0.145336
1367829_at	-1.29506	-0.373023	1.29506	1.20966	0.274606	1.20966	-2.33464	-1.2232	2.33464		548.346	590.364	648.109	706.294	786.438	623.111		834.552	1113.05	1120.03	1119.44	910.844		286.485	389.382	372.845	380.268	374.484	357.216		684.613	885.164	922.927	928.102	789.018			-0.546902	-0.440382	-0.305752	-0.181719	-0.0266542	-0.362499		0.0590153	0.474464	0.483475	0.482713	0.185217
1372105_at	1.0453	0.0639205	1.0453	1.38445	0.469313	1.38445	-2.65853	-1.41063	2.65853		1237.12	1095.23	1717.45	1530.63	1581.94	1617.43		1728.02	1570.67	2217.86	2131.2	2003.2		506.191	522.696	507.816	455.916	560.183	576.634		1251.28	1311.94	1297.11	1470.21	1614			-0.233749	-0.409506	0.239527	0.0733862	0.120957	0.152967		0.248381	0.110639	0.608432	0.55093	0.461566
1374107_at	1.08658	0.119791	1.08658	-1.40063	-0.486073	1.40063	2.12808	1.08955	2.12808		204.567	230.777	246.255	238.863	251.002	231.824		127.669	109.581	178.624	175.786	193.049		483.235	449.751	448.691	526.118	432.541	410.93		199.784	218.788	191.506	228.172	239.329			-0.165736	0.0081892	0.101847	0.0578733	0.12939	0.0147195		-0.845902	-1.06631	-0.361382	-0.384487	-0.249339
1389816_at	1.12558	0.170665	1.12558	1.08276	0.114711	1.08276	2.29947	1.2013	2.29947		58.9444	59.1954	58.1418	62.6559	49.8302	58.0083		51.7987	59.0683	56.7904	53.4799	56.4867		107.179	120.412	130.91	123.035	105.303	122.026		50.2052	57.4952	58.5946	53.0786	39.2889			0.0447931	0.0509229	0.0250125	0.132889	-0.197543	0.0216966		-0.141645	0.0478206	-0.00891447	-0.0955668	-0.0166521
1374720_at	1.10746	0.147255	1.10746	1.50664	0.591332	1.50664	2.0795	1.05624	2.0795		297.656	275.964	326.928	294.426	296.931	262.049		334.009	398.963	459.761	411.141	390.285		515.792	546.863	605.764	541.233	540.28	539.708		217.843	274.502	275.096	269.591	285.544			-0.150783	-0.259953	-0.0154552	-0.166527	-0.154305	-0.334596		0.0154552	0.271825	0.476455	0.315203	0.240098
1389228_at	1.15598	0.209119	1.15598	1.58629	0.66566	1.58629	-3.91347	-1.96845	3.91347		2833	2884.38	2724.79	2629.43	2293.7	2518.43		3794.56	3957.43	3585.58	3407.83	3397.71		519.638	529.448	576.784	582.458	647.78	658.953		2299.54	2357.09	2569.77	2237.69	1991.45			0.285864	0.311794	0.229674	0.178282	-0.0187893	0.116056		0.707463	0.768095	0.625736	0.552384	0.548094
1372302_at	1.25898	0.332256	1.25898	1.09227	0.127334	1.09227	2.08448	1.05969	2.08448		1297.47	1352.57	1347.43	1214.78	1188.46	1259.03		1066.2	1039.33	1128.3	1048.44	1263.98		1994.15	2172.91	2288.32	2079.24	2118.02	2027.69		925.897	1045.49	1100.22	981.009	1020.02			0.112741	0.172743	0.167253	0.0177364	-0.0138664	0.0693493		-0.170479	-0.207306	-0.0888166	-0.194716	0.0750065
1367983_at	1.03545	0.0502615	1.03545	-1.194	-0.255804	1.194	2.18373	1.1268	2.18373		174.875	140.422	177.097	174.018	171.49	210.406		150.562	107.952	151.525	121.74	181.698		383.356	353.54	389.179	360.018	326.995	386.922		140.279	168.691	179.119	174.081	179.166			-0.00910664	-0.325661	0.00910616	-0.0161939	-0.0373034	0.257748		-0.225071	-0.705043	-0.21587	-0.53163	0.0461106
1376512_at	1.18325	0.242754	1.18325	-1.13941	-0.188282	1.13941	2.91448	1.54324	2.91448		46.6767	39.8215	57.3458	49.0461	40.0801	43.7034		37.9819	39.6172	48.8901	28.4756	21.4559		155.469	122.109	106.582	132.55	65.6325	116.172		32.8194	43.0055	41.6098	37.1231	39.5912			0.142698	-0.0864577	0.439682	0.214133	-0.0771189	0.0477395		-0.154695	-0.0938768	0.209536	-0.570281	-0.97863
1370688_at	1.2638	0.337764	1.2638	-1.2751	-0.350606	1.2751	2.29831	1.20058	2.29831		88.8555	112.204	113.177	83.7325	48.0723	71.2375		62.51	68.0714	44.9705	39.1378	47.9828		224.473	204.16	160.988	150.886	84.568	124.326		72.5031	93.4754	55.6311	50.9568	63.0472			0.297269	0.633855	0.646322	0.211595	-0.588988	-0.0215549		-0.210104	-0.0871444	-0.685215	-0.885629	-0.591674
1395989_at	-1.01937	-0.0276794	1.01937	-1.06997	-0.0975646	1.06997	2.0807	1.05707	2.0807		64.0185	66.4413	52.2897	56.9111	61.7104	72.2009		64.9242	45.3368	65.5553	63.7599	58.1006		102.993	168.012	165.269	130.234	121.846	113.145		57.1193	64.4963	54.5294	73.449	67.9374			-0.0204291	0.0331626	-0.31239	-0.190207	-0.0734048	0.153099		-0.000161171	-0.518236	0.0137959	-0.026269	-0.160363
1367705_at	1.27934	0.355403	1.27934	-1.21254	-0.278031	1.21254	2.16601	1.11504	2.16601		1322.5	1294.3	1137.79	892.411	614.159	977.667		986.563	652.176	579.631	444.94	695.162		2498.51	1694.92	2104.77	1593.45	1142.71	1514.47		895.575	968.399	701.931	658.896	753.77			0.579027	0.547936	0.36199	0.0115385	-0.527557	0.143173		0.156242	-0.440907	-0.611034	-0.992559	-0.348821
1388893_at	-1.05812	-0.0815073	1.05812	1.2476	0.31916	1.2476	-3.11372	-1.63864	3.11372		1223.1	1189.96	1450.88	1359.74	1475.44	1409.89		1842.4	1813.1	1860.08	1715.7	1667.66		511.385	448.843	367.296	450.949	505.035	479.097		1357.74	1377.87	1540.85	1461.58	1396.04			-0.16681	-0.206429	0.0795813	-0.0140123	0.103798	0.0382309		0.424239	0.401114	0.438021	0.321447	0.280482
1371803_at	-1.27109	-0.34607	1.27109	1.03562	0.0504964	1.03562	-3.29864	-1.72187	3.29864		167.973	176.532	73.8094	159.104	136.711	155.613		197.964	172.392	187.614	162.127	202.033		49.0613	48.0986	49.5338	48.8104	67.4151	63.0543		184.055	182.467	178.177	177.008	166.212			0.025043	0.0967379	-1.16131	-0.0532236	-0.272065	-0.0852261		0.262049	0.0625005	0.184577	-0.0260673	0.291401
1371363_at	1.21201	0.277399	1.21201	-1.11236	-0.153618	1.11236	2.00903	1.0065	2.00903		6.28328	8.0956	14.6342	8.95205	9.05108	6.98383		6.57227	6.00083	6.41711	6.5517	6.58771		7.96284	14.2859	22.5261	23.1333	16.9261	8.70869		7.54641	7.02784	7.16457	7.29105	6.71475			-0.221303	0.144317	0.998446	0.289397	0.305269	-0.0688031		-0.156429	-0.287658	-0.190897	-0.160952	-0.153044
1373693_at	1.14917	0.20059	1.14917	-1.11078	-0.151569	1.11078	-2.12663	-1.08857	2.12663		151.735	177.479	190.494	194.206	112.324	158.204		125.643	144.924	130.012	99.249	137.727		76.5867	61.0742	59.1097	92.7336	44.6111	72.6538		138.073	190.909	148.113	117.146	119.642			0.0583868	0.284479	0.386572	0.414415	-0.3755	0.11862		-0.213844	-0.00787449	-0.164527	-0.554045	-0.0813594
1367576_at	1.22207	0.289331	1.22207	1.05452	0.0765818	1.05452	2.00713	1.00513	2.00713		5322.51	4822.68	3874.73	4689.14	5577.84	5417.63		4757.99	3991.21	4105.57	3897.02	4515		7666.63	8635.98	6662.62	8157.93	9007.31	8533.89		4425.89	3685.73	3930.47	4110.5	3991.73			0.133474	-0.0087986	-0.324535	-0.0493088	0.201073	0.159028		-0.0282793	-0.281808	-0.241049	-0.316263	-0.103906
1369986_at	-1.59003	-0.669055	1.59003	-1.13334	-0.180577	1.13334	3.0718	1.61908	3.0718		606.069	733.858	788.523	787.572	819.548	814.298		1082.55	1155.13	996.169	1050.48	1014.92		3766.37	4100.55	4099.4	3710.31	3340.85	3188.85		1051.87	1495.95	1246.97	1168.89	1082.72			-0.99184	-0.715822	-0.612171	-0.613913	-0.556496	-0.565766		-0.154967	-0.0613441	-0.274934	-0.198342	-0.24803
1373963_at	1.21952	0.286311	1.21952	1.42959	0.515602	1.42959	3.22463	1.68913	3.22463		51.015	85.0364	112.127	111.295	113.922	117.123		107.253	91.9277	117.636	111.975	129.982		209.395	262.082	228.773	296.61	236.993	279.746		46.322	105.375	51.2245	100.45	112.561			-1.13893	-0.401767	-0.00278568	-0.0135312	0.0201321	0.0601063		-0.0669065	-0.289349	0.0664105	-0.00473738	0.210394
1383519_at	-2.42697	-1.27916	2.42697	1.11935	0.162662	1.11935	25.2459	4.65798	25.2459		31.5909	6.55095	6.17253	6.46985	9.21885	6.43472		23.5769	27.9726	11.5613	37.3575	28.6798		445.942	623.197	638.243	590.595	473.913	522.496		15.4037	43.6535	13.6121	43.249	11.7436			-0.568737	-2.83847	-2.92431	-2.85644	-2.34559	-2.8643		-0.990872	-0.744233	-2.01894	-0.326848	-0.70821
1388118_at	-1.37852	-0.463125	1.37852	-1.54186	-0.624673	1.54186	1.7614	0.816721	1.7614		1272.34	959.781	942.295	1048.38	1012.76	1031.65		889.215	870.456	995.676	926.841	969.91		2594.24	2523.62	2454.16	2561.14	2539.05	2472.32		1578.93	1462.42	1436.82	1446.41	1258.07			-0.0520706	-0.458773	-0.485299	-0.331394	-0.381258	-0.354602		-0.568946	-0.599707	-0.405802	-0.509157	-0.443627
1382492_a_at	-1.3309	-0.412403	1.3309	1.21453	0.280397	1.21453	-3.09706	-1.6309	3.09706		227.907	246.702	232.32	301.056	475.274	314.948		390.869	409.065	530.022	531.994	497.678		95.8545	104.086	119.711	102.456	169.503	178.721		268.306	360.581	378.974	460.312	503.084			-0.670552	-0.556226	-0.642879	-0.268964	0.389764	-0.20388		0.107691	0.173334	0.547057	0.552416	0.456219
1369954_at	-1.10941	-0.149796	1.10941	1.2018	0.265198	1.2018	-3.49341	-1.80464	3.49341		8444.12	7936.59	8511.33	8344.99	8466.27	9200.62		10834.1	11054.2	11805.6	10753.9	12122.3		2433.7	2614.69	2209.52	2422.14	2874.13	3885.86		9392.62	9293.12	9976.64	9167.76	9208.78			-0.0389586	-0.128386	-0.0275211	-0.0559959	-0.0351791	0.0848255		0.320606	0.349622	0.444494	0.309882	0.482684
1397717_at	-1.53193	-0.615354	1.53193	-1.05814	-0.0815307	1.05814	3.14054	1.65101	3.14054		10.8584	11.7762	6.52489	9.39053	7.97604	6.67847		12.8387	10.1683	13.5227	13.1644	13.2129		39.5716	43.2422	47.2977	43.1755	43.4725	34.0711		13.3443	13.0992	13.3755	13.1533	13.2454			-0.29204	-0.174984	-1.02683	-0.50158	-0.737113	-0.993268		-0.0503564	-0.386784	0.024528	-0.0142131	-0.00890589
1368911_at	-1.45754	-0.543533	1.45754	1.41664	0.502475	1.41664	-2.15401	-1.10702	2.15401		105.754	127.514	137.168	155.578	79.7143	88.243		326.867	284.823	247.478	160.475	182.698		78.448	98.2813	61.89	102.804	56.5494	70.048		194.389	247.68	210.457	126.921	92.0589			-0.466079	-0.196137	-0.0908508	0.0908508	-0.873881	-0.727239		1.16191	0.963272	0.760511	0.13556	0.322671
1373282_at	-1.95532	-0.967401	1.95532	-1.32527	-0.406289	1.32527	2.63502	1.39781	2.63502		167.651	157.28	128.174	209.647	223.303	227.478		238.23	295.811	287.3	226.627	301.812		920.149	902.132	1121.46	921.86	846.346	927.002		265.673	428.127	386.023	400.088	322.278			-1.04951	-1.14164	-1.43686	-0.727006	-0.635967	-0.609241		-0.542616	-0.230296	-0.27241	-0.614653	-0.201317
1372536_at	-1.37047	-0.454668	1.37047	-1.53224	-0.615638	1.53224	13.5718	3.76254	13.5718		20.1986	16.1825	16.3072	21.5799	22.9721	16.7034		15.554	16.452	20.9048	16.2533	15.4572		295.369	334.896	359.025	373.792	368.298	373.777		23.7399	22.9171	36.798	24.2086	23.4195			-0.223256	-0.543079	-0.532	-0.127825	-0.0376277	-0.497365		-0.600223	-0.519249	-0.173675	-0.536773	-0.609228
1377287_at	1.02924	0.0415807	1.02924	-1.01867	-0.026692	1.01867	2.18291	1.12625	2.18291		517.717	422.216	685.055	529.229	481.555	539.9		480.889	505.749	507.42	509.569	493.913		1165.54	1090.96	1181.38	1025.96	1236.09	984.372		565.933	497.47	517.932	472.764	494.229			-0.000300407	-0.294483	0.403757	0.0314283	-0.104763	0.0602303		-0.106759	-0.0340414	-0.0292826	-0.0231848	-0.0682049
1376592_at	-1.01036	-0.0148679	1.01036	-1.0191	-0.0272961	1.0191	-2.16082	-1.11158	2.16082		239.901	361.929	306.603	331.033	341.818	274.95		310.774	264.28	333.025	282.49	335.041		154.399	126.297	103.116	161.702	166.22	160.154		239.686	353.675	333.454	387.538	259.762			-0.226805	0.366462	0.127126	0.237729	0.28398	-0.030076		0.146622	-0.0871773	0.246383	0.00895309	0.255093
1370870_at	-1.07177	-0.0999919	1.07177	1.01287	0.0184542	1.01287	-3.53597	-1.82211	3.53597		3558.21	3123.41	3341.82	3528.61	3484.14	3734.45		3638.83	3382.54	3932.21	3639.28	4222.44		1048.89	1019.32	753.938	971.46	1223.67	1379.92		3529.06	3688.81	3771.52	3878.64	3663.56			0.0606174	-0.127409	-0.0298967	0.0485687	0.0302696	0.130365		0.0929441	-0.0124245	0.204809	0.0931196	0.307545
1370067_at	-1.02144	-0.0306064	1.02144	1.04104	0.0580313	1.04104	-3.26967	-1.70914	3.26967		1332.09	1339.36	1191.62	1395.21	1516.94	1632.04		1569.47	1352.19	1436.13	1533.98	1531.8		383.125	444.949	347.481	402.469	523.24	547.211		1463.42	1518.97	1263.62	1507.77	1382.9			0.0617046	0.069561	-0.099062	0.128494	0.249181	0.354688		0.298291	0.0833082	0.170198	0.26529	0.263239
1398252_at	-1.03525	-0.0499825	1.03525	1.27069	0.345615	1.27069	2.18032	1.12454	2.18032		126.29	98.7477	79.3897	114.171	88.8431	122.957		129.535	127.873	135.461	118.068	177.275		242.886	255.259	223.939	217.532	184.36	293.29		73.2654	124.54	163.557	106.332	89.3345			0.010067	-0.344859	-0.659655	-0.135476	-0.497347	-0.0285196		0.046669	0.0280318	0.111203	-0.0870533	0.499311
1368071_at	1.09702	0.133592	1.09702	-1.17181	-0.228743	1.17181	2.62617	1.39296	2.62617		502.646	482.293	451.389	533.896	550.728	608.145		310.046	388.46	443.805	388.416	517.179		1213.51	1211.25	1199.22	1294.72	1254.21	1286.6		346.152	561.609	481.003	512.391	495.159			-0.0138512	-0.0734825	-0.169022	0.0731669	0.117948	0.261022		-0.71091	-0.385629	-0.193466	-0.38579	0.0272703
1372420_at	-1.21551	-0.281565	1.21551	1.3264	0.407516	1.3264	2.58479	1.37005	2.58479		644.232	599.083	697.437	709.973	714.589	693.872		1188.6	1160.74	1021.91	1020.55	1062.51		2099.68	2093.18	2584.11	2036.43	2117.68	1860.9		671.114	901.042	944.553	807.303	807.551			-0.567448	-0.672271	-0.452964	-0.427264	-0.417913	-0.460358		0.31616	0.28194	0.0981674	0.0962429	0.154379
1397748_at	1.21567	0.281749	1.21567	-1.01209	-0.0173369	1.01209	2.69915	1.43251	2.69915		74.012	44.7945	50.2728	46.0497	45.7309	43.4556		43.7912	36.2202	33.9981	46.1	43.6975		113.002	144.97	113.972	131.865	87.4162	84.9048		39.0301	40.898	45.6122	41.2628	38.3976			0.758664	0.0342259	0.200683	0.0740962	0.064075	-0.009552		0.001544	-0.272299	-0.363642	0.0756707	-0.001544
1398911_at	1.09902	0.136212	1.09902	-1.03627	-0.0514059	1.03627	2.3585	1.23787	2.3585		518.374	537.686	512.828	562.519	539.3	496.233		441.322	445.478	486.763	435.122	511.399		1129.64	1122.24	1238.81	1065.02	1157.62	1085.51		435.781	508.457	518.677	522.256	423.976			-0.00580311	0.0469675	-0.0213203	0.112105	0.0512924	-0.068778		-0.237964	-0.224441	-0.0965757	-0.258376	-0.0253477
1388517_at	1.28075	0.356994	1.28075	1.11835	0.161367	1.11835	2.04108	1.02934	2.04108		401.961	420.319	343.775	375.001	405.547	325.49		439.05	310.391	315.998	266.523	337.224		646.332	631.187	605.426	612.882	580.857	535.671		237.406	307.576	326.696	330.583	280.549			0.196835	0.261265	-0.0287552	0.0966721	0.209648	-0.107608		0.324163	-0.176136	-0.150307	-0.39596	-0.0565119
1372215_at	1.13677	0.184941	1.13677	-1.09067	-0.12521	1.09067	2.25454	1.17283	2.25454		871.866	955.383	881.537	951.743	924.08	935.945		666.591	761.713	784.94	715.615	786.684		1838.39	1864.17	1977.48	1919.71	1725.68	1638.42		673.569	956.13	800.348	929.567	722.715			-0.0881824	0.0437908	-0.0722675	0.0382833	-0.00427055	0.0141354		-0.475488	-0.283041	-0.239707	-0.373106	-0.236505
1372128_at	1.04002	0.0566132	1.04002	-1.02568	-0.0365742	1.02568	2.20968	1.14384	2.20968		1008.82	1242.26	1310.56	1343.92	1188.29	1250.81		1076.03	1159.56	1151.19	1148.29	1181.41		2424.58	2689.69	2867	2717.11	2505.64	2370.82		956.898	1325.61	1455.37	1152.63	1039.48			-0.305248	-0.00494575	0.0722628	0.108528	-0.0690279	0.00494575		-0.212195	-0.104342	-0.114797	-0.118431	-0.0774097
1384538_at	1.25537	0.32811	1.25537	1.52341	0.6073	1.52341	-3.82542	-1.93562	3.82542		207.969	286.643	333.704	256.587	188.527	219.75		299.416	307.571	339.307	229.379	318.092		65.4542	51.5972	35.2878	40.4576	54.2046	65.9652		182.466	244.158	241.028	166.206	155.695			0.00830698	0.471191	0.690509	0.311386	-0.133289	0.0877996		0.53409	0.57286	0.714532	0.149671	0.621384
1385819_at	1.47093	0.556728	1.47093	1.85142	0.888629	1.85142	-2.66756	-1.41552	2.66756		30.6285	94.7746	77.9836	74.5565	88.1042	75.1526		62.4745	71.7441	135.609	93.3657	89.6324		23.2916	21.0053	8.98486	19.7636	20.8186	16.9296		29.2034	53.2496	49.3019	44.6992	68.2337			-0.723921	0.905705	0.624376	0.559539	0.800415	0.571029		0.304472	0.504066	1.42259	0.884098	0.825226
1381768_at	-1.17004	-0.226559	1.17004	1.04496	0.0634449	1.04496	-2.77558	-1.47279	2.77558		53.8199	61.6213	75.0606	76.0802	74.05	94.7274		90.1244	65.8469	86.9711	78.1742	125.936		26.962	26.0839	35.204	20.8213	34.7189	41.6537		112.553	62.7592	72.7712	84.1727	94.2554			-0.470139	-0.274849	0.00977802	0.029243	-0.00977802	0.345503		0.27364	-0.179162	0.222258	0.0684152	0.756336
1394136_at	1.19404	0.255854	1.19404	-1.11417	-0.155969	1.11417	2.10382	1.07301	2.10382		260.982	270.906	242.463	187.006	216.833	190.629		201.077	190.777	104.807	193.79	180.746		342.212	469.815	511.894	347.841	365.65	378.723		226.727	188.343	190.994	177.754	166.779			0.290935	0.344777	0.184749	-0.189931	0.0235672	-0.162245		-0.0852661	-0.161127	-1.02528	-0.138524	-0.239048
1389384_at	1.23598	0.305651	1.23598	-1.20429	-0.268187	1.20429	2.2469	1.16793	2.2469		1142.37	1163.23	1417.27	1258.47	1208.16	1340.19		749.518	749.025	909.177	891.226	922.755		2310.73	2297.15	2258.75	2153.51	2399	2236.22		1130.65	1041.77	968.558	951.197	979.859			0.0739279	0.100041	0.385012	0.213566	0.154712	0.304336		-0.534064	-0.535014	-0.255467	-0.284237	-0.23408
1387859_at	1.03412	0.0484065	1.03412	1.00277	0.00399561	1.00277	2.04678	1.03336	2.04678		232.532	226.087	207.419	211.482	224.738	226.899		224.079	199.801	223.174	198.718	229.401		512.148	467.139	330.56	463.404	435.823	442.614		163.763	242.674	230.949	220.019	222.458			0.0447111	0.00415707	-0.120175	-0.0921874	-0.00447941	0.00932836		-0.00871134	-0.174153	-0.0145483	-0.181997	0.0251513
1371782_at	-1.07576	-0.10535	1.07576	1.32677	0.40792	1.32677	-12.6104	-3.65655	12.6104		3475.88	3114.44	3555.7	3468.9	3362.15	3780.05		5313.34	4875.15	4734.81	4719.79	5027.64		208.149	258.071	269.994	264.446	323.884	526.48		3315.39	4077.64	4128	3711.27	3417.89			0.0135841	-0.144821	0.0463419	0.0106878	-0.0344105	0.134614		0.625827	0.501655	0.459513	0.454931	0.546088
1372438_at	-1.2922	-0.369829	1.2922	1.67023	0.740043	1.67023	-2.34431	-1.22916	2.34431		189.081	228.713	300.033	310.075	250.294	268.945		529.956	595.234	569.67	527.878	525.628		120.312	139.045	126.545	138.353	156.942	165.25		290.87	372.507	379.466	326.659	285.619			-0.619881	-0.345344	0.046237	0.0937347	-0.215262	-0.11157		0.866989	1.03457	0.971243	0.861322	0.85516
1370923_at	1.09042	0.124889	1.09042	1.34342	0.425913	1.34342	-4.92572	-2.30033	4.92572		117.887	163.098	136.391	156.97	115.606	126.693		167.803	164.246	202.235	130.666	174.172		28.6374	22.8923	21.7871	27.7895	22.8358	27.7039		80.1708	196.291	129.624	152.006	93.4903			-0.0432663	0.425073	0.167081	0.36982	-0.0714521	0.0606685		0.466101	0.435189	0.735363	0.105221	0.519847
1393963_at	1.01862	0.0266116	1.01862	-1.03254	-0.0461997	1.03254	3.29016	1.71816	3.29016		7.25138	7.01175	7.14107	7.06804	7.19937	7.1694		6.89193	5.17488	8.34046	7.04824	6.87548		12.521	30.7374	24.1062	34.225	24.3142	19.4843		6.85211	6.76984	7.20319	7.01251	7.22021			0.0394199	-0.00906134	0.0173059	0.00247574	0.029036	0.0230165		-0.0339279	-0.447311	0.241291	-0.00157261	-0.0373752
1376553_at	1.08735	0.120813	1.08735	1.1346	0.182189	1.1346	3.40806	1.76895	3.40806		33.3078	29.554	37.3763	39.7925	35.6365	36.0463		34.0621	35.6971	34.9642	41.3046	37.7093		96.655	102.835	80.5726	136.055	144.033	113.61		27.1018	35.6315	27.6981	36.6875	35.8884			-0.141307	-0.313815	0.0249543	0.115327	-0.0438142	-0.0273166		-0.108999	-0.0413609	-0.0712891	0.169135	0.0377521
1384382_at	-1.17037	-0.226962	1.17037	-1.09105	-0.125723	1.09105	2.3296	1.22008	2.3296		185.604	178.53	203.879	161.43	153.272	179.878		201.818	195.764	180.899	186.287	181.892		605.166	544.719	451.015	493.097	403.103	417.955		216.627	239.277	172.287	224.959	186.376			-0.128161	-0.184221	0.00732851	-0.329476	-0.404292	-0.17337		-0.00732851	-0.0512743	-0.1652	-0.12286	-0.157302
1370954_at	1.35914	0.442697	1.35914	1.23723	0.307117	1.23723	2.35085	1.23318	2.35085		396.223	457.514	312.842	264.683	244.27	206.541		361.21	302.431	259.643	271.285	203.768		545.555	603.989	580.778	513.548	552.597	373.385		272.722	271.253	247.47	290.344	101.75			0.388193	0.595698	0.0473175	-0.193852	-0.309645	-0.551692		0.25472	-0.00151253	-0.221588	-0.158309	-0.571194
1386917_at	-1.56343	-0.644718	1.56343	-1.07839	-0.108874	1.07839	3.36503	1.75062	3.36503		40.1382	57.2401	39.0769	24.372	45.7582	42.3498		55.5423	61.1378	56.5617	58.1992	60.3918		228.999	237.261	205.589	261.575	179.417	171.505		60.7414	68.7864	63.2012	62.0197	60.1147			-0.622355	-0.110304	-0.661016	-1.3421	-0.4333	-0.544976		-0.153745	-0.0152669	-0.127506	-0.0863328	-0.0329785
1391451_at	-1.3345	-0.416304	1.3345	-1.13934	-0.1882	1.13934	-3.84817	-1.94417	3.84817		40.5693	31.9336	23.9977	27.6109	46.4076	29.1788		34.3803	32.916	35.9258	61.1272	31.8005		9.78947	9.44157	11.9571	10.2274	15.3363	11.6636		37.3971	48.3567	31.5832	72.758	36.5114			0.348327	0.00301409	-0.409163	-0.206826	0.542299	-0.12714		0.10952	0.0467267	0.172958	0.939754	-0.00301409
1376247_at	-1.2375	-0.307426	1.2375	1.05385	0.075673	1.05385	-3.18585	-1.67168	3.18585		51.2383	117.931	58.875	77.1488	75.616	99.466		96.0885	113.288	97.4251	75.1405	127.115		40.8239	29.1179	24.1429	27.7162	25.5902	34.8348		113.852	102.467	75.8309	93.7514	93.9611			-0.553444	0.649208	-0.353013	0.0369768	0.00802469	0.403535		0.353697	0.59126	0.373625	-0.00107813	0.757399
1375213_at	-1.12708	-0.172587	1.12708	1.18357	0.243145	1.18357	-2.94024	-1.55594	2.94024		306.806	326.902	258.519	316.138	368.963	322.695		336.838	502.511	396.951	457.782	425.562		123.693	123.803	144.558	92.1914	128.381	118.179		263.82	400.031	355.13	439.738	341.958			-0.0935116	-0.00197887	-0.340568	-0.0502825	0.172642	-0.0206661		0.0412168	0.618319	0.278126	0.483825	0.378533
1384315_at	-1.07179	-0.10002	1.07179	1.00019	0.000269324	1.00019	2.31212	1.20922	2.31212		199.089	225.035	258.047	268.68	217.279	247.306		250.124	227.536	269.698	219.713	298.594		622.138	760.824	456.087	625.327	502.878	569.388		245.912	358.771	220.144	213.89	242.17			-0.443855	-0.267115	-0.0696306	-0.0113764	-0.317719	-0.130969		-0.114624	-0.251169	-0.00591755	-0.301647	0.14092
1399056_at	1.0538	0.0756072	1.0538	-1.02603	-0.0370687	1.02603	2.78481	1.47758	2.78481		136.308	242.058	214.012	239.528	199.508	213.399		168.27	204.283	190.097	164.717	221.959		594.828	571.419	520.169	529.506	496.548	527.564		146.999	211.011	304.089	189.189	152.232			-0.638571	0.189917	0.0122561	0.174756	-0.0889931	0.00812006		-0.334654	-0.0548673	-0.158696	-0.36545	0.0648584
1399130_at	1.03571	0.0506247	1.03571	-1.20947	-0.274375	1.20947	-2.22435	-1.15339	2.22435		621.148	638.88	633.998	684.487	756.393	717.131		493.181	518.042	551.38	548.098	582.315		271.482	285.417	216.2	274.272	345.96	393.073		661.826	693.686	606.79	656.921	635.851			0.0963459	0.136953	0.125887	0.236431	0.380546	0.303646		-0.236473	-0.165522	-0.0755453	-0.0841579	0.00320816
1372475_at	1.03106	0.0441305	1.03106	-1.29578	-0.373824	1.29578	-2.37666	-1.24893	2.37666		1049.65	1160.44	852.346	923.515	640.452	982.305		567.836	680.466	773.367	596.82	864.385		374.462	399.103	299.233	380.286	327.139	500.734		764.625	1048.91	962.651	835.521	873.001			0.468662	0.613423	0.168266	0.283961	-0.244083	0.372997		-0.417701	-0.15665	0.0279789	-0.345879	0.188499
1373913_at	-1.00361	-0.00520061	1.00361	-1.06044	-0.0846682	1.06044	2.46159	1.29959	2.46159		757.457	552.087	641.62	556.63	580.385	532.504		917.385	554.544	462.001	503.292	494.666		2091.57	1495.56	1605.38	1374.17	1309.63	1161.14		798.723	556.292	536.654	617.999	532.501			0.392815	-0.0634518	0.15337	-0.05163	0.00866032	-0.115557		0.669179	-0.0570469	-0.320452	-0.196952	-0.221894
1375504_at	-1.16133	-0.215782	1.16133	-1.09868	-0.135777	1.09868	2.15039	1.1046	2.15039		171.542	148.053	197.65	207.801	160.848	205.659		184.506	170.769	207.984	186.89	206.047		416.029	420.877	515.602	475.413	433.854	449.506		205.073	209.956	209.14	181.335	247.405			-0.153762	-0.366207	0.0506282	0.122882	-0.24662	0.107934		-0.0486503	-0.160278	0.124149	-0.0301304	0.11065
1374295_at	1.05806	0.0814204	1.05806	-1.18624	-0.246393	1.18624	3.84542	1.94314	3.84542		68.1004	88.9498	84.3812	67.7958	53.337	57.4466		63.2318	57.1338	40.9569	52.7297	63.4956		250.474	282.671	305.636	322.523	171.826	204.052		56.3851	120.167	53.6606	52.9899	60.3969			0.0828109	0.468139	0.392068	0.0763426	-0.269716	-0.16263		-0.0242009	-0.170508	-0.650745	-0.286237	-0.0181971
1383722_at	-1.46215	-0.54809	1.46215	-1.38105	-0.465762	1.38105	2.63295	1.39668	2.63295		106.011	119.79	115.157	93.1431	34.7701	120.831		134.113	97.4407	61.536	83.6342	124.219		630.463	429.144	301.727	359.898	202.367	313.331		184.862	259.524	69.2323	84.7752	149.056			-0.292427	-0.116127	-0.173039	-0.479117	-1.90072	-0.103652		0.0468149	-0.414042	-1.07714	-0.634475	-0.0637565
1371930_at	1.02562	0.0365014	1.02562	-1.1368	-0.184977	1.1368	2.44685	1.29093	2.44685		1582.95	1707.95	1404.97	1491.18	1501.38	1549.24		1262.81	1289.65	1376.45	1227.18	1446.39		3907.79	3947.74	3612.77	3626.74	3462.11	3471.25		1340.31	1603.81	1593.87	1545.07	1426.99			0.023181	0.132831	-0.148898	-0.0629835	-0.0531406	-0.00786972		-0.302792	-0.272454	-0.178482	-0.344091	-0.106973
1372265_at	1.09195	0.12691	1.09195	-1.18097	-0.239968	1.18097	2.23602	1.16093	2.23602		1633.53	1685.84	1839.06	1956.69	2129.56	1849.93		1387.22	1338.78	1409.31	1522.07	1491.94		3659.71	3637.04	4057.39	3548.14	4000.8	3754.39		1490.81	1591.15	1765.28	1854.36	1758.3			-0.180976	-0.1355	-0.0100002	0.0794468	0.201587	-0.00149536		-0.41677	-0.468044	-0.39398	-0.282931	-0.311779
1393100_at	1.05224	0.073461	1.05224	-1.17708	-0.235207	1.17708	2.04246	1.03031	2.04246		141.97	146.366	143.175	152.732	136.652	177.197		94.4062	101.21	138.222	138.113	138.77		215.074	338.256	244.986	323.898	344.564	295.865		106.047	141.196	163.266	159.332	146.837			-0.0650015	-0.0210085	-0.0528102	0.0404115	-0.120082	0.254764		-0.653637	-0.553232	-0.103604	-0.104743	-0.0978937
1373074_at	1.30063	0.379213	1.30063	-1.29566	-0.373689	1.29566	2.02412	1.01729	2.02412		575.38	640.875	679.662	739.633	729.035	760.681		373.51	361.497	416.114	415.712	473.168		1042.52	1089.93	1045.58	1085.65	1089.68	1039.07		570.561	611.491	422.934	563.992	484.894			-0.00668621	0.148843	0.233618	0.35561	0.334787	0.396091		-0.630054	-0.677218	-0.47422	-0.475616	-0.288847
1374082_at	1.36528	0.449201	1.36528	-1.02652	-0.0377623	1.02652	3.05245	1.60997	3.05245		536.541	665.141	662.368	624.582	574.994	589.679		467.767	372.284	460.783	375.277	506.443		1359.94	1338.13	1438.35	1535.85	1181.68	1316.17		439.682	548.786	471.223	487.897	313.347			-0.0162773	0.293694	0.287666	0.202926	0.08358	0.119964		-0.214175	-0.543562	-0.235878	-0.532009	-0.0995665
1382770_at	1.02106	0.0300703	1.02106	1.4659	0.551789	1.4659	-2.70506	-1.43566	2.70506		519.633	439.111	541.406	559.193	533.509	545.725		749.132	763.454	805.754	760.846	670.889		176.015	172.301	199.778	182.72	208.833	195.943		555.19	496.399	468.802	521.995	515.272			0.0539103	-0.188997	0.113128	0.159762	0.0919285	0.12459		0.581636	0.608957	0.686756	0.604021	0.42249
1372741_at	-1.04159	-0.058792	1.04159	1.2936	0.371387	1.2936	-3.65916	-1.87151	3.65916		6644.87	5794.01	5828.98	6448.22	6116.5	6652.83		8229.65	8450.48	9056.91	7885.62	8441.35		1668.93	1618.22	1857.91	1707.9	1773.63	2061.01		6398.62	6526.15	7488.42	6536.52	5662.6			0.0983896	-0.0992908	-0.0906076	0.055048	-0.0211458	0.100118		0.406979	0.445182	0.545167	0.345373	0.443622
1375621_at	-1.96749	-0.976356	1.96749	-1.27615	-0.351797	1.27615	2.16403	1.11372	2.16403		36.144	33.1727	39.9065	62.5831	93.6905	98.2817		78.8474	63.4043	57.5033	105.374	144.253		164.382	207.442	272.819	246.088	240.904	297.834		77.4052	107.32	107.18	153.078	108.515			-1.55936	-1.68312	-1.4165	-0.767348	-0.185219	-0.116199		-0.434058	-0.74854	-0.889476	-0.0156732	0.43741
1373874_at	1.2841	0.36076	1.2841	-1.32388	-0.404771	1.32388	2.31816	1.21298	2.31816		2480.29	2515.72	2696.85	2485.09	2230.62	2500.73		1372.97	1285.93	1517.74	1523.46	1622.05		4584.45	4470.04	4414.44	4482.51	4338.31	4589.93		1887.15	1955.44	2016.43	2020.38	1791.21			0.297292	0.317755	0.418058	0.300085	0.14423	0.309132		-0.555916	-0.650402	-0.411287	-0.405866	-0.315395
1387294_at	1.1511	0.20301	1.1511	-1.25241	-0.324708	1.25241	-2.66128	-1.41212	2.66128		4620.26	4046.21	4183.74	4705.1	3439.7	4403.21		2856.7	2616.74	3179.02	2806.44	3187.22		1437.3	1356.86	1275.54	1294.39	1317.27	1590.03		3563.09	3557.94	3777.7	3668.63	3727.89			0.469623	0.278218	0.326441	0.495873	0.0439329	0.400206		-0.224003	-0.350578	-0.0697708	-0.249611	-0.0660524
1381203_at	-1.13491	-0.182574	1.13491	1.56964	0.650434	1.56964	-2.14151	-1.09863	2.14151		539.572	576.175	383.371	551.162	675.354	607.768		978.624	862.118	969.483	1030.94	1047.5		306.005	322.411	157.013	262.12	400.613	367.205		583.783	583.647	659.703	700.197	589.033			-0.11059	-0.0158977	-0.603664	-0.0799274	0.21324	0.0611172		0.748351	0.565482	0.734812	0.823484	0.846472
1397836_at	1.35855	0.442065	1.35855	1.25394	0.326473	1.25394	2.31972	1.21395	2.31972		20.3897	10.8238	19.1831	19.488	20.2601	22.8763		13.2004	19.8771	18.8654	14.422	19.5495		26.2776	38.2266	28.9831	26.6055	34.3553	35.613		14.7103	12.817	4.87144	21.5337	22.7611			0.063324	-0.850316	-0.024684	-0.0019331	0.0541244	0.229335		-0.563936	0.0265875	-0.0487747	-0.436242	0.00261021
1367773_at	-1.10419	-0.142985	1.10419	1.48194	0.567488	1.48194	-6.9237	-2.79154	6.9237		1175.82	1006.25	904.186	971.029	808.973	1076.15		1740.7	1683.52	1600.54	1344.7	1710.62		161.071	147.674	114.68	151.069	170.922	211.246		884.377	1472.13	1045.7	975.663	1136.43			0.152533	-0.0721569	-0.226447	-0.123552	-0.386975	0.0247412		0.718525	0.67034	0.597422	0.346148	0.693381
1370020_at	1.16179	0.216345	1.16179	1.09281	0.128037	1.09281	2.67113	1.41745	2.67113		333.677	428.626	337.096	305.766	249.081	293.61		312.719	365.469	332.783	212.191	307.189		573.665	800.139	834.675	797.62	677.147	769.573		226.44	324.082	338.368	232.513	275.512			-0.00359154	0.357673	0.011116	-0.129616	-0.425432	-0.188145		-0.0971775	0.127705	-0.00746155	-0.656683	-0.12292
1372538_at	-1.0459	-0.0647444	1.0459	-1.04573	-0.0645044	1.04573	2.12126	1.08492	2.12126		1453.69	1369.54	1399.76	1462.08	1313.66	1518.43		1515.17	1371.46	1406.09	1312.53	1495.85		3300.96	2903.78	3027.72	3273.55	3054.54	3340.14		1494.82	1573.04	1362.51	1479.26	1513.66			-0.0206823	-0.106713	-0.0752172	-0.0123835	-0.166806	0.0421829		0.0390768	-0.10469	-0.068717	-0.168055	0.0205679
1376088_at	1.14889	0.200238	1.14889	-1.29521	-0.373184	1.29521	2.59015	1.37303	2.59015		166.763	169.428	197.736	162.857	164.341	143.774		106.541	85.1133	123.02	131.398	120.552		389.701	377.977	437.517	408.692	389.28	275.318		110.882	169.528	164.881	139.456	149.018			0.0721202	0.0949945	0.317894	0.0379233	0.0510111	-0.141875		-0.574277	-0.898224	-0.366793	-0.271737	-0.396021
1388579_at	-1.05885	-0.0824963	1.05885	-1.03449	-0.0489173	1.03449	2.43476	1.28378	2.43476		3.80308	3.83942	4.0375	3.74155	3.75718	3.85129		3.93909	3.83726	3.94668	4.00113	3.91505		8.47946	10.4645	19.2716	13.2375	5.1363	8.05947		3.95723	4.23683	4.07086	3.9537	4.10276			-0.0654857	-0.0517665	0.0208092	-0.0890192	-0.0830033	-0.0473119		-0.014793	-0.0525773	-0.0120137	0.00775313	-0.0236222
1390192_at	1.0842	0.116624	1.0842	1.37145	0.455703	1.37145	-3.63479	-1.86187	3.63479		90.1542	84.6497	111.054	88.6387	79.0168	90.9381		115.874	94.7522	128.443	93.1847	147.433		25.3155	21.7505	19.2949	28.726	16.4324	28.7366		61.9788	104.8	103.99	78.186	75.6135			0.197861	0.106971	0.49865	0.173402	0.00762463	0.21035		0.559951	0.269626	0.708519	0.245558	0.907452
1373017_at	-1.80883	-0.855058	1.80883	-1.08809	-0.121796	1.08809	-4.73955	-2.24475	4.73955		75.48	92.2554	61.6688	128.19	107.686	124.531		179.192	139.533	183.445	134.627	159.657		55.1087	41.7396	14.9947	45.8604	24.3978	59.1086		283.925	188.363	154.591	169.04	107.59			-0.839885	-0.550345	-1.13144	-0.075768	-0.327218	-0.117548		0.407453	0.0465574	0.441292	-0.00508594	0.240924
1370036_at	-1.11482	-0.156807	1.11482	1.44574	0.531806	1.44574	-7.4599	-2.89916	7.4599		379.685	428.253	439.604	383.897	338.775	409.439		617.907	634.731	755.401	523.688	675.232		52.3382	59.0519	66.8387	56.9445	47.3414	76.1297		368.41	444.405	506.895	409.572	487.992			-0.109077	0.0645819	0.102323	-0.0931616	-0.273554	-0.00023365		0.593509	0.632263	0.883361	0.354827	0.721502
1379949_at	1.17561	0.233406	1.17561	1.1861	0.246224	1.1861	2.0895	1.06316	2.0895		386.203	451.786	387.259	360.328	295.817	279.235		407.064	407.676	336.985	375.939	281.485		747.209	840.917	616.714	567.509	567.82	507.764		384.417	412.907	260.004	330.858	184.621			0.00334358	0.229622	0.00728321	-0.0967054	-0.38131	-0.464538		0.079237	0.0814066	-0.193332	-0.0355186	-0.45296
1383171_at	1.16515	0.220511	1.16515	-1.17263	-0.229751	1.17263	2.3566	1.2367	2.3566		807.845	890.383	810.754	712.319	695.327	805.786		522.197	555.731	641.741	503.163	665.148		1478.55	1571.8	1591.55	1676.22	1538.33	1670.6		721.129	673.586	668.103	738.784	576.406			0.179818	0.320166	0.185003	-0.00173664	-0.0365696	0.176136		-0.449667	-0.359875	-0.152269	-0.503235	-0.100586
1375276_at	-1.09991	-0.137387	1.09991	-1.11072	-0.151499	1.11072	-8.17201	-3.03069	8.17201		137.847	143.705	132.949	144.919	141.017	188.366		164.262	142.872	137.231	121.906	167.145		20.3718	22.9831	11.8779	15.8859	16.9722	40.1978		137.78	198.408	162.776	150.032	166.175			-0.00177765	0.0582657	-0.0539703	0.0704026	0.031023	0.448691		0.251152	0.0498729	-0.00824022	-0.179072	0.276257
1368400_at	-1.20242	-0.265938	1.20242	1.0694	0.0968016	1.0694	2.19625	1.13504	2.19625		217.221	325.966	454.272	454.953	427.132	437.142		439.185	486.147	527.107	464.645	491.277		890.04	935.469	956.861	1132.19	1111.08	924.724		381.742	481.756	488.244	490.554	417.005			-1.16294	-0.577384	-0.0985498	-0.0963879	-0.187422	-0.154003		-0.147276	-0.000711441	0.115992	-0.0659752	0.01443
1380060_at	1.30339	0.382269	1.30339	1.66224	0.733128	1.66224	-3.50242	-1.80835	3.50242		224.739	305.448	361.315	386.068	357.755	350.414		400.583	522.506	411.581	364.207	395.931		69.1684	64.4634	47.7285	67.281	88.0176	105.249		182.823	346.347	255.946	298.951	202.047			-0.0801549	0.362519	0.60485	0.700448	0.590564	0.560653		0.753692	1.13704	0.792767	0.61635	0.736842
1389738_at	-1.51298	-0.597397	1.51298	-1.02101	-0.0299933	1.02101	5.05456	2.33759	5.05456		16.5639	10.8809	19.9461	18.5755	15.6722	19.6237		22.106	23.6818	27.2884	25.2303	24.6026		108.745	131.033	96.4299	159.865	142.493	131.25		21.1683	23.5864	29.4701	21.2648	31.4457			-0.623992	-1.23024	-0.355934	-0.458639	-0.703829	-0.379442		-0.207599	-0.108258	0.0962515	-0.0168791	-0.0532265
1385253_at	-1.022	-0.0313918	1.022	-1.51641	-0.600656	1.51641	1.56584	0.646939	1.56584		248.124	227.914	284.554	271.54	328.643	241.625		144.697	152.622	221.87	192.365	193.105		457.109	462.562	337.918	429.324	459.367	413.567		253.171	314.064	256.209	315.956	226.734			-0.0376549	-0.16023	0.159986	0.0924454	0.367802	-0.0759497		-0.815689	-0.738752	-0.199003	-0.404875	-0.399336
1368677_at	1.04749	0.0669331	1.04749	-1.59509	-0.673641	1.59509	1.74932	0.806792	1.74932		5451.24	6066.1	4544.01	5756.99	5635.66	5384.85		3881.22	3463.06	2257.57	3784.77	3219.95		8177.97	10541.6	9554.82	9447.34	8120.15	9012.16		5741.41	6863.84	4780.1	5177.29	3915.28			0.0189915	0.173176	-0.243628	0.0977211	0.0669918	0.00131416		-0.471084	-0.635549	-1.25282	-0.507388	-0.740555
1385015_at	-1.20211	-0.265567	1.20211	1.175	0.232662	1.175	-2.02339	-1.01677	2.02339		56.1585	67.7863	76.3088	87.2764	81.0922	107.645		78.5992	92.568	121.141	101.655	178.557		45.7378	40.1302	38.9279	44.0632	51.4114	60.1231		75.5767	104.308	107.979	115.066	72.9283			-0.64512	-0.37363	-0.202774	-0.0090313	-0.11506	0.293587		-0.160109	0.0758896	0.463996	0.210988	1.02369
1372571_at	-1.04818	-0.0678899	1.04818	1.12274	0.167029	1.12274	1.50895	0.593548	1.50895		3779.19	3412.27	3168.68	3534.16	3375.85	3365.49		3887.35	4175.01	3975.59	4152.38	4025.11		5513.45	5699.59	5338.4	5443.77	5391.56	5217.01		3785.49	3590.99	3989.53	3369.29	3308.18			0.0562468	-0.0910997	-0.197948	-0.0404625	-0.106582	-0.111012		0.0969572	0.199947	0.129337	0.192108	0.147197
1372632_at	1.12805	0.173833	1.12805	1.4944	0.579563	1.4944	-9.16328	-3.19586	9.16328		954.423	1233.99	869.624	930.528	870.164	927.147		1166.14	1404.07	1323.15	1217.73	1242.42		69.9175	77.1247	95.075	96.0032	101.976	125.59		595.125	1069.97	1085.8	873.023	728.597			0.0392046	0.40984	-0.0950317	0.00262547	-0.0941353	-0.00262547		0.328251	0.596122	0.510484	0.390702	0.419659
1376215_at	-1.00793	-0.0113892	1.00793	-1.09033	-0.124762	1.09033	-1.66981	-0.739687	1.66981		702.016	846.499	726.928	876.131	787.816	738.782		604.87	777.681	805.252	667.669	756.625		453.439	489.316	436.157	481.646	493.072	463.606		805.104	851.213	763.307	804.288	700.843			-0.0508175	0.219187	-0.000510216	0.268826	0.115537	0.0228271		-0.265697	0.0968561	0.147119	-0.123189	0.0572557
1385489_at	-1.1979	-0.260504	1.1979	-1.0165	-0.0236135	1.0165	-1.47892	-0.564546	1.47892		74.701	150.435	137.825	190.065	274.355	205.794		226.408	139.667	119.663	335.199	186.429		43.9419	168.193	159.761	137.993	159.961	180.08		193.239	284.239	148.755	169.336	185.484			-1.15552	-0.145583	-0.271892	0.191765	0.721318	0.306475		0.4442	-0.252736	-0.475747	1.0103	0.163904
1375660_at	1.24246	0.313194	1.24246	1.53619	0.61936	1.53619	-1.65916	-0.73045	1.65916		82.2872	91.3921	55.7515	53.602	40.4453	48.8647		96.2458	136.563	56.0078	57.2146	51.2045		26.6019	29.8082	36.1298	34.7348	16.5347	35.177		45.8136	69.3317	40.647	47.9854	40.6897			0.711431	0.862833	0.149774	0.0930514	-0.313263	-0.0404444		0.937488	1.44226	0.15639	0.187147	0.0270338
1367698_a_at	1.33889	0.421039	1.33889	1.32808	0.409341	1.32808	-2.43403	-1.28335	2.43403		937.524	1407.18	1110.76	1127.84	962.376	944.728		971.124	1212.95	1109.05	958.883	1076.3		273.263	345.58	300.579	358.183	362.69	340.169		635.544	907.997	917.302	813.745	757.561			0.0531721	0.639049	0.297792	0.319809	0.0909185	0.0642157		0.103972	0.424767	0.295574	0.0856714	0.252321
1386906_a_at	1.69086	0.757753	1.69086	1.46766	0.553515	1.46766	-1.97984	-0.985382	1.97984		503.628	799.946	436.13	323.629	321.545	302.411		408.016	514.114	309.841	273.011	365.116		103.583	182.293	117.724	113.453	122.783	126.877		238.913	405.584	159.912	213.908	287.034			0.697361	1.3649	0.489761	0.0593424	0.0500212	-0.0384855		0.393627	0.72709	-0.00347137	-0.186037	0.233356
1381162_at	-1.1854	-0.24538	1.1854	1.6071	0.684463	1.6071	-5.15268	-2.36532	5.15268		272.215	203.023	244.382	232.462	256.958	249.57		524.732	471.105	495.471	408.466	417.128		70.1927	67.0595	33.2438	51.5981	46.2714	79.8957		454.969	200.733	285.721	254.663	292.933			0.041605	-0.381494	-0.113999	-0.186144	-0.041605	-0.0836949		0.988441	0.832909	0.905661	0.627076	0.657351
1372949_at	1.19069	0.251799	1.19069	1.81431	0.859419	1.81431	-1.54397	-0.626642	1.54397		4155.94	4663.85	5014.84	4236.14	4006.99	3494.51		6747.42	7707.6	6930.37	6156.45	5040.27		2166.78	2681.7	2335.03	2352.68	2263.01	2067.55		3364.88	4015.26	3574.81	3813.05	3089.12			-0.0137873	0.152559	0.257242	0.0137873	-0.0664415	-0.263871		0.685374	0.87732	0.723971	0.553138	0.264538
1396145_at	1.4067	0.492314	1.4067	2.49423	1.31859	2.49423	-1.46097	-0.546926	1.46097		375.729	353.646	374.385	293.473	158.247	275.129		657.786	685.514	489.659	406.86	422.895		168.351	204.946	132.171	157.226	92.611	127.048		206.121	361.199	166.207	219.75	144.726			0.341697	0.254309	0.336527	-0.0147686	-0.905818	-0.10789		1.14962	1.20919	0.723783	0.456537	0.512302
1382945_at	-1.00407	-0.00586645	1.00407	-1.57814	-0.658224	1.57814	1.29865	0.377008	1.29865		172.792	140.382	143.122	138.596	142.09	156.623		134.531	57.1118	81.4768	109.331	109.869		263.764	172.176	185.685	181.163	203.681	169.149		206.344	124.555	118.692	149.377	161.535			0.277011	-0.0226693	0.00522327	-0.0411353	-0.00522327	0.135272		-0.0840926	-1.32017	-0.807565	-0.383321	-0.376241
1370561_at	1.01214	0.017409	1.01214	4.56374	2.19022	4.56374	1.38975	0.474825	1.38975		19.2652	9.90458	16.6777	18.4847	10.0696	8.14526		67.2099	71.3642	45.7075	50.1483	62.9228		18.6703	15.012	18.6023	18.5776	18.6293	17.9188		12.2444	18.2237	18.9974	11.3545	7.25978			0.0442657	-0.915568	-0.163811	-0.0154047	-0.891734	-1.1977		1.84694	1.93347	1.2907	1.42447	1.75185
1376037_at	1.64389	0.71711	1.64389	1.05137	0.0722682	1.05137	2.21003	1.14407	2.21003		254.5	419.437	162.072	174.092	144.795	190.581		123.139	165.369	121.428	106.952	160.985		266.134	390.759	254.461	285.773	227.545	285.181		103.813	166.585	167.195	104.503	109.681			0.608768	1.32956	-0.0422573	0.0609574	-0.204884	0.191507		-0.438607	-0.013206	-0.458794	-0.641928	-0.0519648
1368126_at	-1.24739	-0.318915	1.24739	1.87984	0.910611	1.87984	-3.88816	-1.95909	3.88816		344.483	343.035	426.765	433.117	428.117	626.578		802.977	962.81	1168.96	852.957	1269.15		96.4218	126.379	128.481	132.984	115.114	266.547		343.542	593.986	562.856	543.149	668.045			-0.609312	-0.615387	-0.300303	-0.278988	-0.295738	0.25375		0.611616	0.873507	1.15341	0.69873	1.27205
1369209_at	1.45796	0.543949	1.45796	1.17588	0.233744	1.17588	2.51715	1.33179	2.51715		499.974	519.759	351.642	462.161	334.477	529.467		465.455	354.214	247.204	330.65	428.288		962.437	837.848	693.571	847.952	471.374	886.078		286.109	453.8	306.285	305.717	211.175			0.358198	0.414186	-0.149547	0.24474	-0.221749	0.440887		0.254986	-0.139035	-0.657955	-0.238352	0.134925
1370459_at	-1.0265	-0.0377291	1.0265	1.01985	0.0283566	1.01985	1.84775	0.885772	1.84775		504.044	421.513	496.121	408.396	289.391	524.862		473.194	476.275	432.691	354.209	550.427		1031.45	760.649	941.419	664.566	663.173	935.206		573.174	530.786	417.746	318.967	425.098			0.116299	-0.141674	0.0934401	-0.187284	-0.684229	0.174686		0.0251808	0.034544	-0.103914	-0.39265	0.243299
1368330_at	1.06812	0.0950786	1.06812	1.21266	0.278175	1.21266	-1.78932	-0.839413	1.78932		471.088	489.078	522.177	531.102	609.071	536.53		573.958	572.771	610.466	586.12	638.059		236.859	271.861	282.784	288.109	300.562	271.703		403.803	517.21	565.38	556.287	435.711			0.0928411	0.14691	0.241384	0.265834	0.463453	0.280504		0.377789	0.374804	0.466755	0.408041	0.530533
1384469_at	1.08849	0.122325	1.08849	-1.11068	-0.15144	1.11068	-2.54499	-1.34766	2.54499		1004.71	713.765	768.08	689.365	749.12	759.665		515.994	634.559	733.26	655.807	685.983		268.116	318.027	253.208	250.088	275.294	321.674		856.986	703.357	748.453	643.751	628.596			0.535029	0.0417719	0.147579	-0.0084095	0.111519	0.131685		-0.426323	-0.127924	0.0806465	-0.0804062	-0.0155048
1383229_at	-1.2675	-0.341981	1.2675	1.5946	0.673199	1.5946	2.33556	1.22377	2.33556		377.489	355.372	402.808	371.054	452.185	554.728		805.166	753.632	1008.13	758.829	882.857		1256.52	1119.23	1313.32	1301	1230.03	1145.23		443.116	497.539	572.305	594.239	530.149			-0.762379	-0.849484	-0.668722	-0.787185	-0.501902	-0.207034		0.330472	0.235046	0.654797	0.244962	0.463366
1395644_at	1.02352	0.0335389	1.02352	1.00727	0.0104456	1.00727	2.05928	1.04214	2.05928		108.742	139.409	95.7471	131.589	127.069	137.291		106.226	120.246	119.535	127.298	129.484		242.893	261.8	205.029	235.865	265.08	271.139		129.609	105.9	120.756	125.788	116.422			-0.225996	0.132419	-0.409608	0.0491271	-0.00130177	0.11033		-0.259768	-0.0809178	-0.0894742	0.00130129	0.0258679
1370465_at	-1.12416	-0.168843	1.12416	1.77475	0.827616	1.77475	1.39549	0.480774	1.39549		20.0018	24.6576	26.5362	33.5881	46.4646	42.0668		40.9845	67.3195	60.7467	76.8814	68.3603		41.6512	38.704	39.5682	56.9928	59.094	59.6125		26.1315	29.2136	33.7563	48.1806	40.2946			-1.05959	-0.757688	-0.651761	-0.311773	0.156409	0.01296		-0.0246429	0.691303	0.543085	0.882912	0.713437
1370464_at	1.0329	0.0466964	1.0329	2.05421	1.03858	2.05421	1.64191	0.715372	1.64191		18.7079	26.5157	22.9215	18.1284	35.148	24.7706		40.6494	45.534	44.3886	61.9951	46.1555		32.6254	30.7616	31.9847	31.2282	58.2169	49.6147		22.9368	20.4332	11.6704	37.3466	31.464			-0.783426	-0.280227	-0.490374	-0.828823	0.126367	-0.378446		0.336159	0.499872	0.463116	0.945081	0.51943
1368484_at	1.7	0.765538	1.7	1.79599	0.844776	1.79599	-1.14341	-0.193348	1.14341		240.37	467.836	236.619	216.565	186.096	201.341		200.334	354.139	269.401	242.727	250.066		115.745	164.254	135.68	130.258	132.605	89.8384		130.774	179.109	145.186	134.134	136.108			0.455483	1.41623	0.432793	0.305025	0.086278	0.199872		0.192635	1.01455	0.619982	0.469561	0.512535
1390834_at	-1.11958	-0.162953	1.11958	-1.04068	-0.0575229	1.04068	1.98812	0.991407	1.98812		11.3728	21.3045	22.3293	24.9817	26.6544	21.0924		22.397	24.5531	23.1219	19.2535	21.7337		27.4216	51.7043	34.5563	64.3029	56.9261	51.5256		15.2746	29.7565	25.4905	21.8315	25.6761			-1.0682	-0.162626	-0.0948482	0.0670848	0.160591	-0.177059		-0.0904756	0.0421185	-0.0445247	-0.308665	-0.133851
1379402_at	-1.0863	-0.119426	1.0863	-1.15469	-0.207505	1.15469	7.55952	2.9183	7.55952		14.6549	16.4533	21.1284	14.5159	19.4896	17.5216		16.2402	16.5833	16.231	14.6743	16.9382		135.6	165.805	150.915	164.606	112.286	123.491		14.2192	28.676	14.9391	21.7329	16.8469			-0.359167	-0.192173	0.168635	-0.372919	0.0521531	-0.101413		-0.210985	-0.18082	-0.211798	-0.357257	-0.150272
1399138_at	-1.07128	-0.0993321	1.07128	-1.67036	-0.740162	1.67036	1.84838	0.886264	1.84838		151.036	159.995	131.06	160.239	161.872	168.104		74.5277	110.91	96.4207	95.5852	126.985		270.002	328.552	278.759	341.928	310.78	316.778		157.529	228.549	131.627	200.371	132.476			-0.0771399	0.0059948	-0.281805	0.00818872	0.0228224	0.0773182		-1.09619	-0.522647	-0.72462	-0.737175	-0.327374
1368057_at	1.09049	0.124976	1.09049	1.06432	0.089934	1.06432	-1.56297	-0.644286	1.56297		2689.72	2932.84	2995.31	3327.14	3184.46	3407.48		2813.34	2899.03	2980.07	3257.94	3098.09		1499.57	1691.59	1751.74	1850.52	1989.75	2126.82		2373.3	2888.87	3197.88	3025.17	2708.2			-0.0735102	0.0513306	0.0817366	0.233312	0.170079	0.267738		-0.00868702	0.0346003	0.0743799	0.20299	0.130413
1371456_at	1.0848	0.117426	1.0848	-1.09424	-0.129926	1.09424	1.54526	0.627846	1.54526		804.592	874.397	805.901	826.855	819.657	833.035		618.811	753.522	690.686	645.422	790.064		1131.24	1232.14	1251.1	1113.64	1236.83	1113.36		639.016	840.882	874.907	819.108	669.035			-0.0330706	0.0869608	-0.0307255	0.0063076	-0.0063076	0.0170498		-0.411828	-0.127678	-0.253298	-0.351086	-0.0593576
1373995_at	-1.00512	-0.00736329	1.00512	-1.31611	-0.396281	1.31611	1.61816	0.694356	1.61816		105.441	103	112.633	111.265	109.492	113.058		68.5971	104.457	74.6972	76.2304	98.3419		138.707	171.661	262.151	192.713	157.255	164.873		99.0969	115.397	116.157	101.626	117.374			-0.0731497	-0.10695	0.0220389	0.00441408	-0.0187664	0.0274811		-0.693368	-0.0866776	-0.570462	-0.54115	-0.17371
1380577_at	-1.01135	-0.0162818	1.01135	1.47108	0.556878	1.47108	2.0307	1.02198	2.0307		529.926	438.203	611.97	548.66	441.89	547.018		700.56	807.901	886.091	732.928	724.514		1080.14	1025.19	986.851	1073.64	1150.34	1047.85		516.415	495.203	512.235	497.204	593.498			-0.236985	-0.511176	-0.029315	-0.186864	-0.499089	-0.191188		0.165732	0.371404	0.50468	0.230897	0.214239
1376172_at	1.30118	0.379823	1.30118	1.56478	0.645956	1.56478	-1.00742	-0.0106705	1.00742		421.208	642.917	480.685	462.106	390.289	460.758		584.929	555.436	610.524	491.609	593.297		278.855	403.359	364.162	384.849	363.291	372.308		264.248	447.213	383.214	388.999	350.069			-0.0258627	0.584236	0.164694	0.107826	-0.135853	0.103613		0.447866	0.373222	0.509651	0.197113	0.468357
1374475_at	-1.13711	-0.185372	1.13711	-1.05126	-0.0721159	1.05126	2.35869	1.23799	2.35869		14.1564	16.3252	15.8926	12.4042	15.5621	16.1872		16.194	16.4899	16.1214	16.3678	16.0577		38.8619	41.2792	28.7771	45.655	42.1034	48.1448		16.2716	20.3787	16.7666	16.3354	15.9961			-0.2015	0.00414658	-0.0345991	-0.392126	-0.0649171	-0.00810242		-0.00749254	0.0186243	-0.0139785	0.00790501	-0.0196929
1377022_at	1.00384	0.00553014	1.00384	-1.08946	-0.123615	1.08946	1.64688	0.719736	1.64688		870.477	808.809	960.772	873.415	776.937	1007.15		742.69	831.141	805.282	748.044	903.709		1427.97	1494.85	1399.97	1416.65	1407.91	1512.29		908.504	998.936	803.87	864.877	817.414			-0.00242996	-0.108438	0.139956	0.00242996	-0.166439	0.20797		-0.231477	-0.0691433	-0.114742	-0.221113	0.0516214
1389594_at	-1.16621	-0.221832	1.16621	-1.06667	-0.093108	1.06667	2.00396	1.00286	2.00396		533.031	510.346	379.121	438.963	448.451	412.869		455.938	556.076	500.516	455.812	502.301		1049.57	1189.66	1099.32	1049.9	976.535	970.424		442.605	673.759	592.72	513.192	442.282			0.0181742	-0.04457	-0.473388	-0.261944	-0.231095	-0.35036		-0.207206	0.079237	-0.072629	-0.207606	-0.0674925
1377474_at	-1.04575	-0.0645337	1.04575	-1.04528	-0.0638828	1.04528	1.68667	0.754178	1.68667		374.44	378.046	468.988	546.872	519.618	590.38		438.932	464.659	456.976	464.471	545.658		848.366	860.103	748.518	816.712	763.423	984.826		543.095	465.532	497.454	480.028	488.218			-0.396394	-0.382569	-0.071579	0.150073	0.0763216	0.260515		-0.167133	-0.0849562	-0.109011	-0.0855408	0.146869
1390448_at	1.0942	0.129874	1.0942	1.0082	0.0117882	1.0082	1.87964	0.910457	1.87964		586.624	623.237	586.732	515.423	534.027	541.644		513.48	567.236	505.559	451.156	567.485		1068.24	1064.82	1142.34	884.791	861.62	829.604		649.843	692.823	516.911	479.419	324.367			0.0481701	0.135513	0.0484362	-0.138511	-0.0873547	-0.0669222		-0.143957	-0.00031662	-0.166388	-0.330641	0.00031662
1388988_at	1.01508	0.0215906	1.01508	1.97557	0.98227	1.97557	-1.84855	-0.886396	1.84855		13.0287	8.76055	18.0158	8.4769	9.25907	8.51623		32.3946	13.8221	25.7212	14.4145	21.9253		6.95106	4.61629	7.82447	4.71661	5.59858	4.74945		8.43473	16.7258	10.4196	8.62112	9.54435			0.603894	0.0312896	1.07145	-0.0161962	0.111135	-0.00951695		1.91795	0.689171	1.58515	0.749715	1.35479
1381773_at	1.01932	0.0276136	1.01932	-1.01781	-0.025468	1.01781	4.10604	2.03775	4.10604		6.77804	6.32178	6.39496	6.31009	6.55736	6.35164		6.07471	6.40949	6.20413	6.26558	6.13724		43.2858	32.0106	14.2529	31.6806	32.0697	15.3344		6.41621	5.88773	6.54162	6.26411	6.55429			0.0822949	-0.0182421	-0.00163698	-0.0209122	0.0345428	-0.0114424		-0.0757566	0.00163698	-0.0453444	-0.0311244	-0.0609829
1382137_at	1.6531	0.725171	1.6531	-1.294	-0.371839	1.294	15.0653	3.91316	15.0653		220.631	229.155	350.21	204.745	228.602	187.302		75.2682	114.056	129.592	126.686	106.072		2324.09	2331.36	2009.4	2113.6	2298.13	1681.54		236.603	147.84	79.304	149.288	130.972			0.182001	0.236691	0.848589	0.0741963	0.233206	-0.0542693		-1.36952	-0.769887	-0.585661	-0.61838	-0.874591
1393197_at	1.30971	0.389249	1.30971	-1.12685	-0.172299	1.12685	-2.27318	-1.18471	2.27318		1551.03	2115.33	1158.01	1222.07	1197.55	1170.27		829.254	969.049	907.429	878.059	1062.27		376.743	440.186	481.268	489.269	502.515	476.166		840.145	1222.2	1217.6	991.237	997.159			0.654964	1.10262	0.233385	0.311069	0.281821	0.248585		-0.248374	-0.0236187	-0.118402	-0.16587	0.108891
1394609_at	1.23916	0.309362	1.23916	1.77611	0.82872	1.77611	-4.44579	-2.15244	4.44579		42.9293	43.8715	60.328	46.1176	39.4772	50.3067		62.5221	68.5699	77.5712	64.0511	63.2503		7.35637	6.76775	8.30114	8.63398	8.96931	11.6311		34.6072	33.9175	38.6456	43.7846	38.3793			0.00851917	0.0398388	0.499383	0.111872	-0.112424	0.237306		0.550922	0.684131	0.862077	0.58578	0.567629
1391570_at	1.22608	0.294054	1.22608	1.37955	0.464201	1.37955	-5.55849	-2.47469	5.55849		399.201	547.541	483.278	416.017	381.367	395.676		493.862	532.048	460.115	458.168	498.098		49.689	59.7744	85.2529	48.947	70.7014	75.5279		314.284	478.203	354.623	329.299	314.615			0.187295	0.643146	0.463034	0.246822	0.121358	0.174499		0.494287	0.601735	0.392174	0.386057	0.506609
1389441_at	-1.36735	-0.451382	1.36735	-1.90388	-0.928941	1.90388	1.33749	0.41953	1.33749		64.909	94.0202	127.406	164.326	139.205	137.128		492.583	43.121	15.3587	145.075	84.8694		234.35	228.233	432.426	181.967	117.164	185.047		836.639	302.856	44.5487	201.03	44.2785			-1.18109	-0.646535	-0.20815	0.158978	-0.0803695	-0.102052		1.74279	-1.77112	-3.26045	-0.0207748	-0.794262
1388601_at	1.05906	0.0827851	1.05906	-1.07782	-0.108113	1.07782	1.54437	0.62702	1.54437		1101.87	1092.66	1103.12	1153.5	1134.5	1112.91		1007.64	996.103	942.285	945.637	999.811		1777.31	1651.53	1708.63	1641.59	1520.12	1486.15		943.432	1234.97	1116.63	981.286	1018.8			-0.000822067	-0.0129318	0.000822067	0.0652447	0.0412836	0.0135689		-0.129789	-0.146404	-0.226536	-0.221414	-0.141045
1389493_at	1.11988	0.163348	1.11988	-1.00527	-0.00758362	1.00527	1.47677	0.562447	1.47677		47.2338	147.38	122.727	126.093	107.199	161.898		70.9136	105.413	101.849	87.0517	140.55		129.234	171.766	145.952	150.018	127.397	158.772		46.9605	124.254	131.373	111.635	111.75			-1.2331	0.408541	0.144459	0.183495	-0.0507059	0.54409		-0.646861	-0.0749488	-0.124567	-0.351052	0.340084
1368111_at	1.13796	0.186451	1.13796	1.38381	0.468643	1.38381	3.54737	1.82675	3.54737		37.8031	45.1358	38.7983	36.1573	37.0608	21.7176		45.6117	41.7116	37.6866	46.6335	43.4351		127.728	105.491	145.797	106.754	92.1603	91.4705		24.3988	37.0524	27.3765	36.1716	31.9706			-0.139228	0.116539	-0.101738	-0.203443	-0.167837	-0.938867		0.131671	0.00271797	-0.143678	0.163636	0.061131
1386880_at	-1.13679	-0.184969	1.13679	1.84526	0.883823	1.84526	-1.58302	-0.662677	1.58302		503.137	475.612	348.038	458.196	344.366	349.326		1053.13	952.073	939.52	739.945	656.132		334.714	333.962	248.806	327.7	302.873	228.071		463.682	535.817	595.815	461.027	313.247			0.134154	0.0529881	-0.397554	-0.000831604	-0.412855	-0.392224		1.19981	1.05427	1.03513	0.690621	0.517188
1370893_at	-1.09391	-0.129491	1.09391	1.13286	0.179971	1.13286	-1.62033	-0.696292	1.62033		1867.39	1772.76	2295.59	2283.69	2061.16	2563.16		2296.95	2579.63	3030.62	2181.84	3220.92		1247.21	1352.6	1328.04	1457.84	1372.95	1935.86		1961.57	2405.48	2732.09	2112.6	2483.37			-0.169208	-0.244229	0.128637	0.12114	-0.0267744	0.287696		0.129487	0.296933	0.529382	0.0553141	0.617242
1373389_at	-1.00513	-0.00737591	1.00513	-1.15983	-0.213915	1.15983	1.52022	0.60428	1.52022		874.521	895.472	932.261	892.607	770.249	944.028		735.839	721.193	833.454	681.228	870.594		1545.62	1342.54	1289.04	1350.72	1272.61	1311.71		903.277	942.301	898.616	913.353	788.088			-0.0318432	0.00231171	0.0603981	-0.00231171	-0.215012	0.0784931		-0.280947	-0.309951	-0.101233	-0.392198	-0.0383368
1367735_at	-1.16935	-0.225704	1.16935	1.10854	0.148659	1.10854	1.55675	0.638542	1.55675		892.499	915.404	730.437	973.164	1230	961.825		1342.62	1311.92	1091.11	1241.24	1122.15		1767.38	1853.39	1392.84	1750.34	1769.64	1769.15		1154.17	1263.13	1020.46	1228.3	875.102			-0.474464	-0.437906	-0.763555	-0.349631	-0.0117264	-0.36654		0.114659	0.0812969	-0.184596	0.00139141	-0.144123
1379463_at	-1.88656	-0.91576	1.88656	-3.82366	-1.93495	3.82366	-2.92479	-1.54834	2.92479		60.2725	58.7983	33.6728	88.1042	95.5775	115.169		22.4339	36.1441	29.5966	34.7092	58.1933		40.2865	44.7773	20.0365	44.2281	57.1114	91.2947		127.414	123.691	131.033	145.187	132.14			0.0178628	-0.0178628	-0.822054	0.565574	0.683035	0.952045		-1.40795	-0.719875	-1.00821	-0.778316	-0.032784
1383416_at	-3.31364	-1.72842	3.31364	-1.11217	-0.153374	1.11217	1.30034	0.378884	1.30034		16.4455	9.58502	20.8884	30.6331	35.1407	41.0196		59.5156	50.658	77.3429	59.5108	107.273		123.522	87.5102	75.5425	107.124	83.3199	127.664		81.686	45.9297	103.948	61.2716	106.003			-1.92607	-2.7049	-1.58106	-1.02867	-0.830617	-0.607445		-0.0704899	-0.302968	0.307509	-0.0706062	0.77946
1367763_at	-2.19921	-1.13699	2.19921	-1.00816	-0.0117226	1.00816	1.45228	0.538322	1.45228		878.393	821.359	1050.33	1031.87	965.486	1322.06		2365.42	1967.96	2229.52	1767.5	2688.45		3138.47	3043.58	3638.78	3207.69	2689.18	3533.51		1904.75	2335.63	2313.42	1927.28	2589.39			-1.26299	-1.35984	-1.00508	-1.03067	-1.1266	-0.673136		0.166172	-0.0992222	0.0808067	-0.254211	0.35085
1373347_at	-1.05518	-0.0774889	1.05518	1.09311	0.128437	1.09311	-2.22172	-1.15168	2.22172		589.045	584.791	529.343	786.747	788.436	822.902		1296.7	717.658	429.2	909.869	776.693		262.172	321.545	440.922	326.12	246.559	357.415		819.241	900.539	580.382	837.333	504.432			-0.0819435	-0.0924005	-0.236119	0.335579	0.338673	0.400398		1.05645	0.202975	-0.538671	0.545338	0.317023
1372552_at	1.12015	0.163698	1.12015	1.29013	0.367517	1.29013	-1.98347	-0.98803	1.98347		1974.99	2190.13	2291.11	2107.97	2072.07	2280.07		2263.96	2450.59	2788.75	2565.25	2344.3		836.274	1004.66	851.501	1053.55	1058.46	1028.46		1774.74	1775.78	1940.43	2243.32	1897.63			0.0944166	0.243586	0.30862	0.188423	0.163643	0.301646		0.291421	0.405698	0.59219	0.471672	0.341726
1394734_at	1.26126	0.334871	1.26126	1.41579	0.501605	1.41579	-1.06258	-0.0875703	1.06258		18.0175	14.5068	15.353	15.0421	14.8754	18.5828		17.723	15.5142	18.9964	16.2	21.9851		13.0474	10.8438	12.6187	12.1964	10.6266	12.4451		16.1474	12.0597	6.52189	17.0714	15.0837			0.37384	0.0611696	0.142962	0.113447	0.0973678	0.418411		0.350068	0.158032	0.450166	0.220437	0.660968
1373253_at	-1.39654	-0.481852	1.39654	1.10016	0.137713	1.10016	2.02279	1.01635	2.02279		522.309	471.226	457.773	572.909	679.357	716.53		819.542	789.319	780.967	911.509	1039.94		1695.13	1494.74	1679.82	1486.7	1532.13	1646.99		685.883	766.249	776.696	832.251	874.625			-0.588033	-0.736518	-0.778302	-0.45463	-0.208766	-0.131907		0.061882	0.00767326	-0.00767326	0.215322	0.405493
1373507_at	1.06953	0.0969705	1.06953	-1.11483	-0.156824	1.11483	-2.23287	-1.1589	2.23287		7590.2	6129.19	6972.72	7387.12	6918.18	6207.19		5440.71	5422.68	6334.21	6269.81	5323.57		3306.1	2711.03	2469.95	2918.57	2931.51	2928.8		8188.73	5310.16	5574.8	6061.97	7309.63			0.419968	0.111525	0.297551	0.380841	0.286222	0.129768		-0.0603771	-0.0651665	0.158994	0.144251	-0.0917749
1374555_at	1.18087	0.239852	1.18087	-1.15167	-0.203728	1.15167	1.60781	0.685101	1.60781		2360.95	2213.35	2171.36	2220.3	2328.57	2274.48		1560.92	1595.87	1744.37	1638.22	1782.38		3105.99	2980.19	3105.12	3263.54	3176.96	2852.51		1572.86	1764.67	2142.64	2094.92	2063.29			0.131337	0.0382042	0.0105724	0.0427294	0.111414	0.0775099		-0.465631	-0.433687	-0.305322	-0.395896	-0.274224
1368465_at	1.52206	0.606027	1.52206	1.0141	0.0202052	1.0141	-1.40488	-0.490443	1.40488		592.045	696.439	499.813	544.955	547.909	640.239		306.534	422.564	372.139	371.476	495.209		230.392	317.645	237.373	285.308	269.024	309.091		233.097	490.988	374.214	531.673	363.088			0.455623	0.689913	0.211304	0.336053	0.343852	0.568527		-0.494035	-0.0309124	-0.214242	-0.216815	0.197953
1388078_a_at	1.1529	0.205262	1.1529	1.02588	0.0368662	1.02588	-1.75877	-0.814565	1.75877		55.9313	123.572	119.511	91.3976	100.157	85.0158		70.5987	74.852	83.4215	100.066	87.5102		36.2484	52.7348	47.9147	39.6445	54.0048	47.167		65.3953	126.203	75.9603	73.4923	73.7373			-0.402006	0.74162	0.693412	0.306494	0.438527	0.202069		-0.0660214	0.0183778	0.174756	0.437214	0.243789
1371045_at	1.64391	0.717131	1.64391	-1.30264	-0.381442	1.30264	-1.23564	-0.305261	1.23564		196.731	284.99	244.074	218.658	230.118	259.92		57.6111	124.349	147.642	109.459	144.606		86.993	146.783	127.713	136.456	94.715	120.879		160.144	250.271	75.9697	176.012	117.172			0.41833	0.953013	0.729422	0.570781	0.644478	0.820168		-1.35348	-0.243498	0.00420904	-0.427501	-0.0257669
1398991_at	1.00329	0.00473954	1.00329	-1.51932	-0.603425	1.51932	1.85748	0.893347	1.85748		834.898	901.25	862.391	1049.09	1061.31	1199.84		532.788	512.92	708.875	706.71	787.962		1652.8	1747.09	1576.74	2033.01	2062.42	1828.64		671.764	835.247	1073.39	1136.86	1275.46			-0.215096	-0.104769	-0.168354	0.114367	0.131079	0.308069		-0.863135	-0.917961	-0.451164	-0.455579	-0.298571
1391791_at	-1.08335	-0.115504	1.08335	-1.3638	-0.447637	1.3638	-2.42957	-1.2807	2.42957		39.9104	40.5468	34.8018	28.5726	20.2805	21.1607		47.5797	29.6755	19.7527	16.5911	15.8771		19.1526	18.6978	9.90689	14.1911	8.40532	12.827		93.7629	58.0407	19.2249	19.481	17.0066			0.474012	0.496835	0.276406	-0.0081234	-0.502658	-0.441366		0.72759	0.0465188	-0.540706	-0.792343	-0.855807
1372847_at	1.38167	0.466408	1.38167	-1.67913	-0.747712	1.67913	-1.05518	-0.0774841	1.05518		811.809	789.841	910.005	863.365	867.365	815.615		304.208	327.377	418.299	387.708	389.902		549.383	592.647	569.217	599.509	587.659	568.436		613.894	671.062	620.031	650.433	505.956			0.487851	0.448272	0.652585	0.576681	0.58335	0.494599		-0.928233	-0.822335	-0.468755	-0.578318	-0.570177
1391433_at	-1.05089	-0.0716139	1.05089	-1.16034	-0.214545	1.16034	1.51702	0.601244	1.51702		55.6432	77.1697	90.9154	84.1435	106.301	80.1884		68.2826	62.5914	81.8725	87.7188	68.7254		111.388	126.082	130.008	160.024	123.764	127.125		95.1263	87.3925	71.5653	100.443	74.2501			-0.736358	-0.264529	-0.0280375	-0.13971	0.197525	-0.209169		-0.441044	-0.566597	-0.179183	-0.0796771	-0.43172
1378169_at	-1.09782	-0.134642	1.09782	-1.19606	-0.258295	1.19606	2.05334	1.03798	2.05334		20.7135	31.795	28.2375	33.4841	34.1781	34.8267		28.3086	21.9266	23.2749	33.9457	32.7292		54.8441	85.4045	77.4859	68.448	54.348	72.0309		30.3855	41.5323	23.0132	37.9478	35.6497			-0.720098	-0.101873	-0.273058	-0.027195	0.00240183	0.0295196		-0.26943	-0.637988	-0.551899	-0.007442	-0.0600929
1377037_at	1.04941	0.0695853	1.04941	1.43946	0.525524	1.43946	1.43236	0.518397	1.43236		6.74264	17.0588	14.3714	15.2374	16.6706	21.5509		15.0813	17.2986	17.5392	25.3397	26.2522		14.3501	18.1505	17.0524	23.9052	23.0773	23.8798		9.83875	16.2993	10.9884	17.0621	16.3817			-1.33211	0.00701094	-0.240305	-0.155884	-0.0261955	0.344247		-0.170744	0.0271511	0.0470834	0.577899	0.628936
1387840_at	1.16867	0.224869	1.16867	1.13051	0.176971	1.13051	1.56586	0.646953	1.56586		3678.09	3669.77	4134.47	3591.91	3424.07	3790.07		4314.18	3951.6	3125.76	3196.48	3488.22		5510.48	5872.26	4914.87	5116.91	3850.87	4802.67		2982.48	4122.89	2693.56	2992.03	3246.86			0.0369453	0.0336771	0.205693	0.00273991	-0.0662994	0.0802135		0.267075	0.140428	-0.197803	-0.165525	-0.0395184
1373732_at	1.01623	0.0232289	1.01623	1.32815	0.409418	1.32815	1.34283	0.425275	1.34283		43.3991	17.7349	53.5162	48.4305	56.6117	47.7455		64.0434	46.1117	52.3452	54.0944	58.7155		72.5591	53.4744	36.6851	53.132	53.8533	70.4736		52.1758	47.9256	14.9461	57.8329	54.9657			-0.283707	-1.57478	0.0186024	-0.125458	0.0997291	-0.146008		0.277676	-0.19624	-0.0133162	0.0341053	0.152369
1389229_at	1.59264	0.671417	1.59264	-1.37205	-0.456331	1.37205	-1.73209	-0.79251	1.73209		277.027	199.519	419.231	282.035	348.448	336.412		135.569	118.502	152.934	142.794	144.888		112.253	84.4153	98.9479	113.77	127.368	127.95		214.555	152.522	159.529	214.341	220.881			0.776672	0.303171	1.37439	0.80252	1.10759	1.05687		-0.25433	-0.44844	-0.0804481	-0.179423	-0.158419
1388969_at	-1.07794	-0.108272	1.07794	1.48131	0.56687	1.48131	-1.59081	-0.669763	1.59081		340.151	344.638	381.181	416.886	477.424	435.757		532.915	580.714	777.49	673.707	626.156		211.044	255.619	225.058	296.16	339.086	307.67		357.092	453.787	420.629	494.676	422.077			-0.303219	-0.284311	-0.138919	-0.00974178	0.185877	0.0541306		0.34451	0.468433	0.889429	0.682726	0.577127
1387101_at	-1.55817	-0.639853	1.55817	-1.11893	-0.162124	1.11893	-1.04751	-0.0669687	1.04751		6870.8	5750.9	7357.4	6556.07	7801.42	7691.19		9477.95	9008.51	10248.6	10247.1	9586.41		11470.4	10518.2	9379.93	10642	10371.9	9917.62		12500.8	10227.8	9379.89	10424.1	12060.1			-0.575273	-0.831963	-0.476554	-0.64292	-0.392013	-0.412545		-0.111176	-0.184462	0.00159931	0.00138855	-0.0947609
1375944_at	-1.08023	-0.111343	1.08023	1.43696	0.523019	1.43696	2.04023	1.02873	2.04023		972.399	1025.67	1118.91	1156.59	1141.51	1267.92		1664.73	1643.52	1766.06	1725.81	1819.09		2308.11	2354.24	2503.91	2622.14	2643.87	2269.63		1162.08	1130.93	1237.22	1300.87	1170.57			-0.484514	-0.407572	-0.282038	-0.234259	-0.253195	-0.101671		0.291152	0.272658	0.376404	0.343136	0.419085
1389189_at	-1.70461	-0.76944	1.70461	1.15977	0.213839	1.15977	1.08086	0.112186	1.08086		1028.41	905.531	701.399	742.46	913.983	1046.63		1826.83	1812.23	1693.65	1618.56	1754.49		2010.61	1630.83	1927.93	1245.68	1626.78	1416.61		1958.36	1540.26	1300.38	1628.16	1188.24			-0.57241	-0.755993	-1.12452	-1.04244	-0.74259	-0.547083		0.256513	0.244935	0.14731	0.0818853	0.198221
1376353_at	1.06969	0.0971871	1.06969	1.04341	0.0613103	1.04341	-1.14841	-0.199644	1.14841		107.96	211.592	171.832	188.016	179.319	210.019		155.579	143.763	198.584	161.469	196.634		150.512	156.715	148.012	149.422	108.854	142.424		115.959	226.937	198.5	189.195	115.38			-0.674042	0.296741	-0.00354338	0.126314	0.0579829	0.285972		-0.146896	-0.260849	0.205208	-0.0932913	0.190965
1379217_at	-1.24838	-0.32006	1.24838	1.00318	0.0045763	1.00318	-1.93805	-0.954603	1.93805		1750.83	1473.75	1552.42	1734.98	2433.24	1633.5		1866.85	2022.1	2285.07	2884.41	1967.09		1140.72	1026.2	945.153	1111.3	1347.17	1191.29		2520.75	1516.64	2101.75	2348.18	2553.17			-0.0737905	-0.322337	-0.247317	-0.0869112	0.40105	-0.173862		0.0187721	0.134025	0.310404	0.646444	0.0942306
1385069_at	-1.10414	-0.14293	1.10414	1.10994	0.150488	1.10994	-1.79395	-0.843139	1.79395		344.566	337.875	304.293	302.88	278.078	233.522		350.503	517.831	347.047	331.271	310.044		166.386	243.09	206.519	169.791	145.875	183.079		333.114	438.001	349.9	341.502	220.273			0.104538	0.0762453	-0.0747833	-0.0814981	-0.204754	-0.456682		0.129186	0.692238	0.114887	0.0477676	-0.0477676
1398277_at	-1.06992	-0.0975091	1.06992	1.16973	0.22618	1.16973	-2.33686	-1.22457	2.33686		44.1559	48.7423	40.6198	27.2432	16.2948	18.2899		38.3625	47.6795	37.8978	32.4062	32.4846		16.19	27.8393	9.42752	12.2302	8.87503	14.1763		26.1385	72.0598	18.2823	31.2065	31.0081			0.638471	0.781039	0.518047	-0.0582395	-0.799719	-0.633091		0.435563	0.749236	0.41798	0.192133	0.195621
1385393_at	1.26859	0.343231	1.26859	-3.7244	-1.89701	3.7244	3.77098	1.91494	3.77098		29.1776	59.5245	240.964	197.663	237.636	222.692		32.4968	16.1455	13.1761	55.0987	38.1636		203.236	386.834	554.98	345.569	401.59	498.779		124.222	120.703	42.4672	155.249	105.378			-1.95059	-0.921967	1.09529	0.809519	1.07523	0.981528		-1.79516	-2.80432	-3.09753	-1.03343	-1.56326
1373448_at	1.11292	0.154349	1.11292	-1.10545	-0.144629	1.10545	1.84899	0.886741	1.84899		5000.74	5444.73	5369.86	6001.8	6491.62	6026.2		4198.75	4272.98	5120.16	4796.8	4848.62		9460.91	9829.58	8530.24	10409.8	9653.21	9056.08		4566.25	5237.31	5122.46	5638.36	5106.14			-0.0902147	0.0325041	0.0125284	0.17304	0.286224	0.178893		-0.342396	-0.317113	-0.0561676	-0.150285	-0.134781
1383418_at	1.02295	0.0327309	1.02295	-2.47448	-1.30713	2.47448	-1.03318	-0.0470929	1.03318		127.865	108.479	179.799	120.517	113.384	158.419		44.0701	24.6508	72.7452	78.0586	63.5858		119.456	99.0753	152.812	149.101	135.073	106.351		84.7605	165.286	130.156	145.353	137.297			0.0917668	-0.145439	0.583529	0.00638247	-0.0816441	0.400889		-1.44499	-2.28315	-0.721935	-0.620229	-0.916082
1387135_at	1.19772	0.260296	1.19772	1.84156	0.880932	1.84156	1.81507	0.860025	1.81507		1232.43	1627.55	989.372	1005.57	1080.59	1058.69		1656.24	1963.97	1789.71	1835.29	1600.11		1799.2	1650.39	1710.48	1738.55	1829.25	1711.87		828.585	898.679	1055.93	1073.93	955.895			-0.154787	0.246407	-0.471708	-0.448286	-0.34448	-0.374011		0.271619	0.51748	0.383431	0.419717	0.221878
1368223_at	-1.03073	-0.0436713	1.03073	1.05583	0.0783768	1.05583	-1.8718	-0.904427	1.8718		484.748	390.882	438.599	467.548	395.812	456.382		718.302	499.775	549.62	321.851	385.593		311.551	273.812	195.69	239.371	205.817	237.953		748.746	504.799	417.853	343.839	343.66			0.189711	-0.120793	0.0453787	0.13759	-0.102712	0.102717		0.757066	0.233754	0.37091	-0.401135	-0.140445
1390931_at	-1.65102	-0.723354	1.65102	-1.43313	-0.51917	1.43313	-1.54212	-0.624913	1.54212		49.8979	58.4758	51.1089	81.9843	26.3085	52.243		151.227	50.2511	102.416	25.9305	33.3848		98.7645	69.2789	66.1206	65.5273	22.6883	37.6228		144.498	98.3341	111.409	35.2364	73.0224			-0.54562	-0.316759	-0.511023	0.17075	-1.46907	-0.479359		1.05404	-0.535443	0.491773	-1.48995	-1.12541
1379586_at	1.15925	0.21319	1.15925	1.04601	0.0649023	1.04601	2.09006	1.06354	2.09006		8.87234	8.02805	8.52681	8.04762	8.18846	8.87403		7.2199	8.096	7.59071	7.97881	7.13079		16.4572	11.3403	13.7649	21.6533	11.4694	19.1206		7.53235	6.64664	7.88261	7.0671	7.22816			0.123914	-0.0203509	0.0666044	-0.0168388	0.00819111	0.124189		-0.173423	-0.00819087	-0.101166	-0.0292275	-0.19134
1376481_at	-1.3786	-0.463202	1.3786	1.23907	0.309259	1.23907	-2.98612	-1.57827	2.98612		29.6923	20.0331	46.0739	34.6858	18.2892	43.5281		62.8384	54.9711	48.2416	32.0216	68.3253		15.4276	16.5203	13.6405	12.6985	9.94599	16.6877		64.6742	37.8189	43.9647	31.239	37.1606			-0.484214	-1.05192	0.149647	-0.259958	-1.18331	0.0676446		0.597343	0.40437	0.215977	-0.375258	0.718118
1389043_at	1.01185	0.0170006	1.01185	1.08788	0.121522	1.08788	-1.54201	-0.624809	1.54201		248.068	280.746	225.692	227.491	200.961	226.707		237.765	271.745	268.988	226.251	254.666		137.048	186.027	133.425	157.977	134.333	156.405		194.048	246.874	237.758	246.112	234.445			0.0604229	0.238954	-0.0759568	-0.0645056	-0.243398	-0.0694857		-0.000776291	0.19194	0.177228	-0.0723872	0.0982928
1367978_at	-1.22871	-0.297149	1.22871	1.16124	0.215668	1.16124	-1.78207	-0.833553	1.78207		748.206	699.454	702.095	815.55	935.237	1088.78		1039.15	1117.7	1138.64	1232.77	1348.98		459.724	522.784	416.448	592.923	656.135	841.928		842.605	986.477	951.366	1080.91	1218.46			-0.194883	-0.292089	-0.286653	-0.0705462	0.127013	0.346317		0.27901	0.384141	0.410916	0.52551	0.655477
1368298_at	1.00792	0.0113854	1.00792	1.33508	0.416923	1.33508	-3.04614	-1.60698	3.04614		167.421	174.69	192.254	179.948	140.878	159.445		185.788	265.62	243.379	191.839	238.979		47.6318	43.9789	58.2213	58.0321	59.4636	64.4688		134.876	202.014	187.879	159.701	158.79			0.0529008	0.114218	0.252429	0.156999	-0.196137	-0.017518		0.203074	0.718784	0.592623	0.249314	0.5663
1387179_at	-1.05853	-0.0820574	1.05853	-1.45034	-0.536391	1.45034	1.07783	0.108131	1.07783		176.936	236.18	286.53	283.859	303.698	291.607		105.222	170.646	221.792	236.503	255.653		258.19	263.841	270.071	307.309	308.873	380.165		219.257	277.152	286.953	364.035	243.423			-0.628782	-0.212119	0.0666761	0.0531635	0.15063	0.0920162		-1.37857	-0.681002	-0.302803	-0.21015	-0.0978236
1370260_at	-1.21016	-0.2752	1.21016	1.42201	0.507931	1.42201	-1.0337	-0.0478121	1.0337		277.578	324.274	376.327	584.592	458.171	574.249		1048.43	754.284	387.386	826.497	745.827		335.415	467.998	711.901	563.52	386.434	551.206		462.907	607.902	522.163	514.463	429.633			-1.03518	-0.81086	-0.596085	0.0393581	-0.312184	0.0136051		0.882085	0.407037	-0.554297	0.538938	0.390771
1382680_at	-1.01659	-0.0237323	1.01659	1.1886	0.249263	1.1886	-2.69802	-1.4319	2.69802		983.257	963.869	1077.25	1166.22	1261.09	1246.73		1413.47	1278.95	1229.46	1279.92	1526.78		484.558	438.645	300.288	379.024	420.565	526.498		1032.34	1054.75	1147.84	1331.87	1099.82			-0.116754	-0.145484	0.0149593	0.129444	0.242277	0.225756		0.406847	0.262566	0.205635	0.263659	0.518103
1390383_at	1.13295	0.180087	1.13295	1.2835	0.360082	1.2835	-3.17759	-1.66793	3.17759		1652.41	1356.1	1334.95	1427.96	1299.1	1551.43		1745.85	1504.29	1687.12	1398.29	1811.22		470.512	356.455	355.655	381.133	378.023	460.158		1227.41	1336.15	1335.99	1205.37	1219.86			0.339448	0.0543442	0.0316696	0.128832	-0.00760841	0.248474		0.418812	0.203965	0.369444	0.0985451	0.471842
1390850_at	1.17854	0.236997	1.17854	1.25755	0.330611	1.25755	-3.03414	-1.60129	3.03414		62.2286	54.2831	90.3975	69.5806	97.8261	54.3116		78.4318	87.6288	58.591	70.5243	79.092		26.9281	18.0318	18.8338	12.9221	23.4126	19.5166		56.1346	58.2978	65.6433	55.956	59.4158			0.0768151	-0.12026	0.615521	0.237922	0.729457	-0.119503		0.410677	0.570643	-0.0100842	0.257358	0.42277
1371470_at	1.01115	0.0159918	1.01115	-1.1107	-0.151464	1.1107	1.50092	0.585849	1.50092		4744.18	4710.97	4698.28	4913.06	4957.41	4686.81		3975.6	4345.11	4416.59	4165.7	4412.53		6775.5	6925.02	7513.12	7409.45	7272.73	6749.82		4170.1	4933.05	5036.04	4592.27	4982.69			-0.0598745	-0.0700073	-0.0739002	-0.00940895	0.00355244	-0.077426		-0.31486	-0.18664	-0.1631	-0.247475	-0.164426
1389363_at	-1.11302	-0.154477	1.11302	-1.14333	-0.193248	1.14333	-2.61676	-1.38778	2.61676		341.707	273.939	357.698	389.314	319.465	357.533		294.828	332.526	334.891	349.452	335.748		136.797	122.777	127.666	116.416	200.795	175.9		362.03	433.645	289.422	399.193	414.928			0.0272245	-0.291678	0.0932074	0.2154	-0.0698786	0.0925417		-0.185662	-0.0120707	-0.00184345	0.0595598	0.00184345
1369629_at	-1.52544	-0.609225	1.52544	1.13975	0.18872	1.13975	-1.80807	-0.854454	1.80807		244.026	248.487	267.834	280.046	200.095	321.368		498.475	384.418	469.947	345.972	578.828		259.475	189.163	151.965	225.037	181.76	345.713		312.018	459.533	363.35	382.516	470.506			-0.563744	-0.537604	-0.42944	-0.365112	-0.850089	-0.166552		0.466745	0.0919008	0.381721	-0.0601215	0.682358
1369630_at	-1.45822	-0.544209	1.45822	1.10946	0.14986	1.10946	-1.75349	-0.81023	1.75349		743.812	735.955	813.649	989.071	960.743	1141.44		1258.83	1294.62	1580.36	1305.66	1797.55		637.293	675.801	675.792	736.194	786.716	947.93		1133.73	1308.27	1425.84	1237.01	1374.56			-0.732656	-0.747975	-0.603187	-0.321519	-0.363442	-0.114806		0.0264225	0.0668631	0.354591	0.0791178	0.540363
1391528_at	-1.50048	-0.585429	1.50048	-1.00455	-0.00655192	1.00455	-1.55046	-0.6327	1.55046		288.776	246.437	274.477	279.94	267.718	285.682		314.472	410.79	477.417	402.358	458.23		263.819	311.287	272.376	263.641	229.161	254.232		513.77	408.704	399.447	400.449	346.316			-0.157389	-0.386118	-0.230655	-0.202224	-0.266624	-0.17293		-0.0344076	0.35106	0.567911	0.321139	0.508732
1377952_at	1.42165	0.507566	1.42165	1.08109	0.112482	1.08109	2.58738	1.37149	2.58738		529.502	721.678	692.273	624.976	631.05	606.557		464.497	479.744	540.626	464.388	455.661		1272.63	1315.68	1117.33	1151.14	1107.36	964.372		412.105	550.849	430.891	484.219	364.469			-0.0149965	0.431723	0.371707	0.224166	0.238121	0.18101		-0.203964	-0.157368	0.0149965	-0.204303	-0.231672
1374958_at	1.52372	0.607595	1.52372	-1.17716	-0.235307	1.17716	3.01382	1.59159	3.01382		115.519	213.173	152.042	121.543	108.081	111.797		72.2283	81.1749	91.6898	49.8601	83.1738		273.813	353.533	292.487	258.621	248.322	181.08		91.7831	114.338	114.675	91.6603	45.6835			0.0410976	0.92499	0.437433	0.114431	-0.0549226	-0.00614738		-0.636398	-0.467929	-0.292202	-1.17108	-0.432834
1368574_at	-1.09993	-0.137417	1.09993	-1.02352	-0.0335335	1.02352	-1.82152	-0.865141	1.82152		1896.95	1672.06	1581.69	2221.24	1800.9	2202.23		1600.81	2075.28	2419.86	1833.39	2285.86		1044.71	1322.84	816.837	1190.5	1212.37	1315.16		1528.29	2496.71	2581.93	2161.55	1777.04			0.062067	-0.119987	-0.200146	0.289749	-0.0128994	0.277351		-0.182817	0.191687	0.413305	0.0128994	0.331121
1368534_at	1.54655	0.629055	1.54655	-1.63219	-0.706812	1.63219	1.3701	0.454286	1.3701		291.848	340.498	299.378	269.445	294.048	201.533		97.0023	93.312	115.46	141.004	112.601		193.237	227.066	276.647	313.765	272.859	220.979		126.967	213.657	200.602	212.843	165.951			0.567867	0.790295	0.604619	0.45264	0.578701	0.0336623		-1.02126	-1.07722	-0.769959	-0.48162	-0.806127
1388757_at	1.23512	0.304646	1.23512	1.16364	0.21865	1.16364	-1.20328	-0.26697	1.20328		186.367	220.745	123.307	152.52	138.642	136.66		135.242	185.003	127.335	144.504	151.079		88.4549	112.781	115.353	99.6161	116.736	101.66		118.145	180.489	121.666	133.708	93.9782			0.472195	0.716433	-0.123691	0.183046	0.0454149	0.0246391		0.00959301	0.4616	-0.0773196	0.10516	0.16935
1387429_at	1.64723	0.720039	1.64723	1.44719	0.533258	1.44719	1.04814	0.0678253	1.04814		100.929	154.948	78.7707	90.3121	70.2972	69.3816		86.8157	80.4788	72.9284	64.5003	95.6916		47.4843	66.8823	58.8987	60.6801	59.3103	53.4979		46.6295	96.2999	28.7717	58.9374	65.0632			0.586938	1.20538	0.22933	0.426589	0.0651369	0.0462241		0.369626	0.260278	0.118152	-0.0590243	0.510062
1367868_at	1.20649	0.270821	1.20649	1.02447	0.0348778	1.02447	-1.02443	-0.0348163	1.02443		547.25	992.96	436.432	462.898	502.138	457.437		447.467	450.962	507.096	463.321	433.568		405.43	401.401	460.441	457.398	464.632	444.186		442.733	447.599	439.346	519.278	402.9			0.25869	1.11822	-0.0677557	0.0171833	0.134573	6.10352e-05		-0.0317306	-0.020504	0.148747	0.0185013	-0.0772514
1376091_at	1.13259	0.179629	1.13259	-1.08325	-0.115373	1.08325	1.68111	0.749416	1.68111		614.644	695.878	630.452	646.634	667.628	583.886		443.74	520.933	609.346	532.373	510.421		948.288	961.371	915.848	954.017	1039.65	877.746		458.502	562.747	653.082	606.185	558.913			0.00887489	0.18796	0.0455112	0.0820742	0.12817	-0.0651884		-0.46116	-0.229777	-0.00361252	-0.198439	-0.259187
1387861_at	1.57131	0.651967	1.57131	1.60316	0.680916	1.60316	-1.14523	-0.195632	1.14523		852.897	1585.61	408.581	503.166	457.836	471.837		636.342	732.431	654.745	551.843	630.058		278.122	372.736	405.772	364.432	315.7	365.475		360.095	576.856	437.722	380.599	289.531			0.890593	1.78518	-0.171159	0.129254	-0.00694752	0.0365105		0.468024	0.670913	0.509154	0.262478	0.453705
1381177_at	1.43264	0.518674	1.43264	-1.07756	-0.107769	1.07756	2.65312	1.40769	2.65312		142.168	183.392	145.013	136.2	143.784	142.929		91.3483	82.3617	90.8577	99.6435	119.592		237.277	269.403	356.013	332.464	213.087	264.782		105.663	114.464	112.699	126.187	68.8048			0.00077343	0.368101	0.0293493	-0.0611	0.0170755	0.00846577		-0.637378	-0.786783	-0.645148	-0.511981	-0.248705
1372421_at	-1.14815	-0.199307	1.14815	-1.24953	-0.321388	1.24953	1.51522	0.599524	1.51522		599.017	574.505	558.394	606.35	656.554	623.951		556.526	512.296	536.751	599.757	565.602		1188.83	1051.32	1017.03	988.096	1003.88	1049.5		719.336	724.959	724.336	712.432	587.589			-0.181496	-0.241772	-0.282809	-0.16394	-0.0491781	-0.12266		-0.287643	-0.407116	-0.33984	-0.179715	-0.264305
1397549_at	-1.03342	-0.0474332	1.03342	1.07815	0.108561	1.07815	-1.99848	-0.998905	1.99848		74.2667	68.6778	63.5181	78.3275	85.4402	78.1581		74.4604	72.7517	91.2174	80.7167	98.0695		29.9599	27.1908	27.3506	49.7021	53.7616	54.4194		72.5879	69.0035	82.244	88.2515	73.8551			0.0296106	-0.083262	-0.195937	0.106415	0.23181	0.10329		0.0333681	-0.000124455	0.326204	0.149763	0.430699
1383834_at	-1.01239	-0.0177673	1.01239	1.58594	0.665342	1.58594	-2.40831	-1.26802	2.40831		668.488	731.635	571.095	601.462	652.317	502.023		974.867	1120.7	1165.04	937.684	797.543		263.491	260.142	207.866	267.88	299.889	265.244		624.524	616.154	714.29	653.977	527.803			0.033495	0.163716	-0.193677	-0.118934	-0.00183392	-0.379654		0.577799	0.778928	0.834897	0.521695	0.288156
1372736_at	-1.10077	-0.138509	1.10077	-1.07261	-0.101129	1.07261	-1.8361	-0.876648	1.8361		1102.99	1019.04	1143.95	1122.45	1138.11	1067.3		1104.78	1117.03	1249.68	1143.87	1030.19		614.282	700.139	653.932	673.27	601.912	714.142		1324.96	1244.51	1244.21	1108.06	1134.98			-0.0332432	-0.147453	0.0193663	-0.00800323	0.011982	-0.0806942		-0.0309048	-0.0149879	0.146902	0.0192642	-0.131744
1395414_at	1.06519	0.091107	1.06519	1.13549	0.183312	1.13549	-1.91485	-0.937231	1.91485		63.0709	101.383	140.607	96.2104	98.3063	111.024		115.142	84.6637	120.888	110.965	100.338		50.5679	48.7521	55.0173	49.4898	29.1737	66.9551		118.248	129.349	52.5638	95.3752	90.6515			-0.595784	0.0889821	0.56084	0.0134354	0.0445256	0.220041		0.272591	-0.171015	0.342846	0.219269	0.0740318
1371748_at	1.40338	0.48891	1.40338	1.35911	0.44266	1.35911	-1.1935	-0.255194	1.1935		901.92	1605.98	758.581	615.91	620.49	483.791		588.841	1010.74	826.071	667.51	687.793		348.147	586.245	435.485	486.651	512.75	414.854		452.597	755.601	528.249	538.733	500.131			0.552658	1.38504	0.302961	0.00237942	0.0130663	-0.345956		-0.0624619	0.716999	0.425924	0.118447	0.161633
1374570_at	1.26103	0.334598	1.26103	3.58332	1.8413	3.58332	-1.25043	-0.322425	1.25043		18.4391	15.4779	8.31517	8.08385	8.51022	8.09745		47.6441	48.6846	24.8219	20.5255	19.7834		5.88814	4.76163	7.67981	6.6652	7.54672	7.94095		7.93265	8.74394	8.55394	7.66551	8.70106			1.1118	0.859247	-0.037147	-0.0778513	-0.00369596	-0.0754256		2.48133	2.5125	1.54065	1.26645	1.21333
1382227_at	1.13708	0.185339	1.13708	-1.10422	-0.143024	1.10422	1.65936	0.730625	1.65936		64.1155	133.449	81.3768	92.9225	85.279	111.508		59.0631	61.5985	85.4618	73.7533	93.2248		109.29	155.268	139.734	149.097	143.218	117.355		59.3922	110.596	94.841	87.3888	64.4647			-0.529181	0.528362	-0.185237	0.00617313	-0.117665	0.269217		-0.647599	-0.586961	-0.114576	-0.327147	0.0108595
1368194_at	1.02598	0.0369968	1.02598	1.41496	0.500759	1.41496	1.61847	0.69463	1.61847		1566.86	2082.78	2001.12	2233.21	2133.76	2186.26		2801.43	3087.38	2793.79	2776.35	2504.16		2938.31	3372.55	3187.94	3657.4	2926.23	3100.84		1619.2	2312.87	2269.61	2025.78	1720.24			-0.566918	-0.156286	-0.213988	-0.0556765	-0.121394	-0.0863276		0.27137	0.411591	0.267431	0.258395	0.109531
1373169_at	-1.08463	-0.1172	1.08463	-1.05501	-0.0772598	1.05501	1.56048	0.641988	1.56048		511.437	513.168	536.171	510.257	504.564	546.358		462.632	518.513	594.264	534.653	573.478		807.282	889.835	851.035	893.511	892.54	954.46		492.611	607.712	706.375	539.397	500.847			-0.0860415	-0.0811672	-0.0179033	-0.0893745	-0.105561	0.00924969		-0.230732	-0.0662174	0.130506	-0.0219936	0.0791416
1370307_at	1.00733	0.0105336	1.00733	1.20213	0.265596	1.20213	-1.80187	-0.849496	1.80187		3233.34	3924.93	3295.18	2972.18	2670.73	3394.1		3978.41	3973.72	4012.99	3287.29	4053.73		1752.13	1814.83	1663.8	1900.83	1608.06	1948.4		2814.42	3376.49	3737.01	2859.52	3316.15			-0.0256023	0.25404	0.00172901	-0.147104	-0.301393	0.0444031		0.273565	0.271862	0.286051	-0.00172997	0.300623
1384240_at	-2.4899	-1.31609	2.4899	-1.5097	-0.594259	1.5097	-1.83352	-0.874618	1.83352		61.9402	39.9153	43.8301	37.7651	39.1843	6.60738		80.0531	60.9579	77.2207	31.0265	34.6347		41.9519	49.5705	59.1277	50.3428	37.3226	28.7614		149.79	129.324	67.9954	65.4357	36.8451			0.0474243	-0.586508	-0.45153	-0.6664	-0.613177	-3.1813		0.417506	0.0243611	0.365536	-0.949948	-0.791232
1375566_at	1.25323	0.325645	1.25323	1.00481	0.00692478	1.00481	8.08671	3.01555	8.08671		15.6547	27.0432	25.6065	24.6531	15.1502	30.529		23.3649	16.1803	16.3769	14.7174	20.1393		164.234	151.911	124.335	145.896	154.387	127.706		20.0585	19.7031	27.0248	12.7766	13.1287			-0.474498	0.314176	0.235417	0.180679	-0.521755	0.489087		0.10325	-0.426857	-0.409432	-0.563567	-0.111075
1382272_at	1.27187	0.346954	1.27187	1.08592	0.118921	1.08592	6.91132	2.78896	6.91132		67.192	67.7376	60.8661	57.7871	59.6594	60.0748		50.2752	53.1401	54.3087	51.1076	56.5261		315.031	380.724	348.233	343.147	321.498	320.579		35.9492	55.2618	40.7672	57.0872	60.0377			0.187028	0.198696	0.0443773	-0.0305138	0.0154891	0.0254989		-0.231413	-0.151459	-0.120077	-0.207724	-0.0623436
1383004_at	-1.09484	-0.130716	1.09484	-1.20889	-0.273678	1.20889	1.29425	0.372112	1.29425		709.35	617.144	1241.38	1197.3	1157.64	1613.18		1245.44	791.562	590.031	1135.18	1085.39		1151.43	1610.75	1632.71	1409.53	1298.3	1774.96		1378.1	1448.84	780.852	989.055	1199.96			-0.683219	-0.884109	0.124161	0.0719929	0.0233955	0.502121		0.128864	-0.525015	-0.948925	-0.00487328	-0.0695753
1395273_at	1.05427	0.0762413	1.05427	-1.20793	-0.272542	1.20793	1.7197	0.78216	1.7197		94.1732	94.7773	99.4628	99.5358	92.0728	106.482		105.757	53.8764	56.4676	93.2224	88.3221		185.908	176.438	166.917	139.053	106.025	202.17		105.976	101.507	61.6995	79.1008	129.761			0.0230489	0.0322752	0.10189	0.102949	-0.00949192	0.200272		0.19041	-0.782615	-0.714843	0.00841045	-0.0694923
1373078_at	-1.01471	-0.0210623	1.01471	1.21092	0.276099	1.21092	-1.8574	-0.893283	1.8574		799.729	760.678	670.747	749.991	696.511	684.783		887.265	874.102	974.398	871.017	855.908		376.284	410.676	344.66	408.566	427.377	417.226		927.176	741.89	687.811	731.956	624.855			0.16356	0.0913343	-0.0901823	0.0709219	-0.0358057	-0.0603056		0.313414	0.29185	0.44856	0.28675	0.261504
1371703_at	-1.67082	-0.740554	1.67082	4.14298	2.05067	4.14298	-1.73688	-0.796497	1.73688		99.4476	124.077	127.863	96.0244	64.7242	30.8107		805.309	1163.93	572.633	475.372	229.733		46.4872	160.034	111.464	114.324	58.7938	42.9521		193.254	189.862	206.51	150.226	42.1895			-0.897696	-0.578471	-0.535111	-0.948232	-1.51733	-2.5882		2.11984	2.65123	1.62791	1.35935	0.310253
1374346_at	2.24951	1.16961	2.24951	-1.12802	-0.173794	1.12802	-1.99841	-0.99885	1.99841		26.14	16.2639	28.308	25.785	47.8252	22.934		7.29573	11.1705	12.6797	11.0545	10.7186		5.84905	5.34719	5.71593	5.81442	7.42094	5.34631		12.2995	12.4371	12.0636	13.7779	8.79531			1.24283	0.558244	1.35778	1.22311	2.11434	1.05406		-0.598303	0.0162704	0.199089	0.00120664	-0.0433056
1375845_at	-1.10146	-0.139413	1.10146	1.01729	0.0247322	1.01729	-2.37441	-1.24757	2.37441		2040.06	2016.66	1952.64	2000.66	2061.83	2053.84		2246.25	2251.58	2367.25	2227.86	2230.46		984.508	971.32	882.773	844.108	919.916	1034.64		2220.1	2700.01	2372.6	2240.53	1713.69			-0.0115147	-0.0281582	-0.0746956	-0.0396471	0.00380135	-0.00179863		0.127394	0.130816	0.203088	0.115535	0.117218
1371498_at	-1.22161	-0.28879	1.22161	1.37863	0.46324	1.37863	1.99304	0.994971	1.99304		978.807	1030.31	990.496	1262.35	1376.12	1351.76		1825.67	1925.5	2007.73	1928.71	2025.47		2544.51	2938.79	2766.18	2964.14	2836.32	2809.64		1076.61	1520.05	1578.92	1492.55	1435.52			-0.742203	-0.668219	-0.725077	-0.375193	-0.25069	-0.276458		0.157126	0.233932	0.294264	0.236334	0.30696
1395144_at	1.23922	0.309429	1.23922	1.07592	0.105575	1.07592	-2.20413	-1.14021	2.20413		324.352	311.357	269.182	393.86	306.826	363.888		316.365	266.026	260.179	265.437	311.475		80.8672	96.7562	91.9513	142.742	145.036	193.278		188.13	224.899	324.337	335.84	272.453			0.274176	0.215184	0.00519752	0.554296	0.194037	0.440107		0.238207	-0.011817	-0.0438786	-0.0150156	0.215731
1371824_at	-1.11312	-0.154613	1.11312	7.36093	2.87989	7.36093	-1.17149	-0.22834	1.17149		4.09945	3.95562	4.02559	3.95288	4.37156	4.20076		42.9286	41.5191	25.4128	34.8794	27.0274		3.85518	3.75863	3.94389	3.88893	3.9906	3.93203		3.88796	4.06551	4.07145	7.51665	4.08457			0.0447042	-0.00682247	0.0184755	-0.00782013	0.137424	0.0799234		3.43314	3.38498	2.67676	3.13358	2.76563
1383358_at	1.17186	0.228806	1.17186	1.04797	0.0676003	1.04797	1.63718	0.711213	1.63718		573.801	586.455	587.231	524.92	491.095	544.173		511.372	485.405	518.691	458.902	487.782		785.742	756.188	863.013	785.66	698.152	732.828		472.108	516.197	493.361	456.171	415.715			0.137064	0.168535	0.170443	0.00861168	-0.0874825	0.0605793		-0.0291119	-0.104298	-0.00861168	-0.185299	-0.09725
1398369_at	-1.05122	-0.0720633	1.05122	1.13077	0.177303	1.13077	-1.50233	-0.5872	1.50233		493.542	456.54	500.123	484.357	577.814	571.71		494.617	597.465	661.691	575.088	743.082		396.256	316.474	259.295	361.907	394.261	456.132		538.778	485.036	571.378	534.418	566.438			-0.205008	-0.317441	-0.185899	-0.232112	0.0224247	0.00710297		-0.201869	0.070672	0.217977	0.0156012	0.38534
1397867_at	-1.11041	-0.151086	1.11041	1.73313	0.793382	1.73313	-1.4703	-0.556113	1.4703		32.4127	59.3322	43.7249	41.5367	64.6552	48.1198		77.5895	105.684	89.4858	94.0041	88.3625		39.4338	38.2128	33.3285	35.5675	32.2611	34.9879		45.4047	69.4389	39.9622	62.9757	49.124			-0.493946	0.378311	-0.0620489	-0.136118	0.502261	0.0761261		0.765356	1.21117	0.971153	1.04222	0.952929
1385713_at	-1.70679	-0.771282	1.70679	-1.19818	-0.26085	1.19818	1.06535	0.0913242	1.06535		574.575	694.182	488.341	742.811	878.188	1048.64		893.773	793.336	1170.76	995.393	1323.3		1273.44	1195.92	1113.21	1269.9	1423.91	1570.9		812.583	1167.48	1373.42	1334.93	1552.54			-1.01218	-0.739359	-1.24678	-0.641678	-0.400143	-0.144223		-0.374764	-0.546741	0.0147057	-0.219406	0.191396
1390375_at	-1.58159	-0.661377	1.58159	-1.17311	-0.230344	1.17311	1.04184	0.0591276	1.04184		293.637	324.99	169.481	347.977	384.792	390.087		320.108	355.299	421.447	461.253	553.539		551.978	468.149	405.891	542.575	552.317	537.947		371.813	420.067	608.003	572.225	500.389			-0.668179	-0.521817	-1.46109	-0.423222	-0.278133	-0.258416		-0.543656	-0.393179	-0.146862	-0.016655	0.246472
1384857_at	1.04778	0.0673359	1.04778	1.03266	0.0463604	1.03266	-1.29993	-0.378432	1.29993		835.505	1214.35	1090.6	1581.11	1721.76	1490.95		2075.08	1172.67	614.271	1692.01	1285.54		681.413	1069.79	1362.2	929.927	742.082	1026.52		1379.47	1529.87	962.725	1412.71	964.618			-0.55519	-0.0157261	-0.170793	0.365026	0.487974	0.280325		0.757256	-0.0661173	-0.998964	0.46283	0.0664654
1367734_at	1.0895	0.123666	1.0895	-1.02955	-0.0420187	1.02955	1.55772	0.639434	1.55772		4211.45	4518.88	4053.09	4166.03	4032.62	3690.68		3536.65	3685.53	3946.42	3483.19	3662.16		5752.71	5953.97	6660.92	5982.78	5619.23	5326.52		3083.38	4527.95	4327.85	3790.44	3314.08			0.0230103	0.124658	-0.0322838	0.00736713	-0.0395889	-0.167421		-0.228924	-0.169434	-0.0707645	-0.2509	-0.178616
1371997_at	-1.39936	-0.484767	1.39936	-1.42015	-0.506039	1.42015	2.12166	1.08519	2.12166		410.272	457.382	323.362	500.955	417.352	534.713		381.421	452.731	445.197	373.104	504.942		1239.54	1194.09	1242.28	1513.21	1291.23	1293.22		634.384	575.103	650.969	623.469	565.014			-0.364854	-0.208032	-0.708283	-0.0767517	-0.340167	0.0173321		-0.470049	-0.22278	-0.246989	-0.501856	-0.0653162
1368862_at	1.42414	0.510095	1.42414	2.16252	1.11271	2.16252	-1.90917	-0.932943	1.90917		464.093	761.216	499.007	306.619	237.509	312.739		750.095	996.737	522.472	433.039	480.627		125.415	244.237	175.678	139.617	116.201	113.833		325.039	568.251	203.431	220.657	207.342			0.297221	1.01111	0.401866	-0.300747	-0.669211	-0.272237		0.989879	1.40002	0.468161	0.197302	0.347723
1390119_at	2.46475	1.30144	2.46475	-3.59429	-1.84571	3.59429	8.52825	3.09225	8.52825		261.788	263.426	189.518	278.419	112.492	156.106		16.5995	22.9041	23.8778	18.9187	34.0999		600.193	913.872	678.161	883.876	535.378	622.955		71.0213	154.856	76.7852	67.2361	61.8755			0.66437	0.673371	0.198303	0.75323	-0.554212	-0.0815048		-3.31482	-2.85035	-2.79028	-3.12614	-2.27619
1385103_at	1.07108	0.0990615	1.07108	1.72822	0.78929	1.72822	-1.31626	-0.396445	1.31626		800.59	756.196	597.15	654.855	461.629	746.942		1467.23	1114.94	1052.53	724.331	1086.89		596.731	511.865	464.536	466.153	296.097	530.839		674.998	894.871	571.534	571.426	445.701			0.423478	0.341173	0.000506401	0.133589	-0.370852	0.32341		1.29744	0.901305	0.818207	0.279063	0.864547
1367720_at	1.28289	0.359397	1.28289	-1.36104	-0.444712	1.36104	-3.73278	-1.90025	3.73278		759.888	793.597	868.623	832.22	818	838.832		383.092	444.443	522.947	447.207	566		192.304	141.069	166.36	179.308	177.884	172.31		461.437	681.314	810.082	610.029	677.517			0.459729	0.52235	0.652673	0.590908	0.566045	0.602325		-0.528364	-0.314059	-0.0793915	-0.305115	0.0347443
1388521_at	1.21074	0.275883	1.21074	1.18631	0.246482	1.18631	-2.76572	-1.46765	2.76572		1820.59	2115.58	1932.9	2059.69	1803.02	1960.36		1930.95	2125.76	1913.2	1826.9	1753.78		549.775	627.684	467.759	583.943	641.538	635.777		1253.32	1816.94	1759.11	1714.89	1558.88			0.195168	0.411818	0.281529	0.373195	0.181178	0.301881		0.280076	0.418742	0.266753	0.200162	0.141235
1383472_at	-1.05209	-0.0732555	1.05209	-1.03441	-0.0488029	1.03441	-1.72279	-0.784746	1.72279		512.903	625.077	709.51	583.752	584.26	606.996		569.868	582.954	631.074	580.702	700.628		346.594	368.591	410.556	324.955	362.164	395.734		497.967	740.24	682.163	667.634	601.706			-0.228693	0.056654	0.239443	-0.0420237	-0.0407696	0.014308		-0.0767536	-0.0439978	0.0704279	-0.0495825	0.221268
1367999_at	-1.79836	-0.846681	1.79836	1.18255	0.241903	1.18255	-1.23295	-0.302113	1.23295		233.578	240.505	259.008	314.459	279.723	419.975		570.447	618.959	608.402	551.274	692.417		363.132	414.067	426.018	402.379	385.293	521.175		416.909	593.277	520.104	541.359	509.13			-1.18207	-1.13991	-1.03298	-0.753102	-0.921979	-0.335673		0.106115	0.223868	0.199048	0.0567942	0.385665
1368365_at	-1.36896	-0.453076	1.36896	-1.14454	-0.194761	1.14454	1.52752	0.611195	1.52752		4014.14	4275.85	4442.43	5325.32	5739.71	5429.43		5038.71	5411.75	6092.35	5831.87	6623.29		9211.83	10167	10112	10788	10129.8	10222.9		5523.53	6953.2	7088.55	7497.41	6174.44			-0.698278	-0.607157	-0.552021	-0.290501	-0.18239	-0.262567		-0.370314	-0.267274	-0.0963717	-0.159411	0.0241795
1371062_at	1.00025	0.000357041	1.00025	-1.21666	-0.282921	1.21666	1.60982	0.686898	1.60982		56.809	54.6006	55.6466	56.0955	55.9986	55.2528		42.1988	40.7707	46.0885	52.3986	48.4719		91.732	115.554	54.8546	82.0677	111.037	98.2579		52.637	57.2908	60.3981	54.0432	54.5441			0.0458035	-0.0113978	0.0159774	0.0275698	0.0250759	0.00573349		-0.383112	-0.432783	-0.255908	-0.0707855	-0.183167
1387344_at	-6.27108	-2.64871	6.27108	-1.27902	-0.355042	1.27902	-1.2494	-0.321239	1.2494		49.7393	30.7602	68.8933	137.502	146.173	115.085		335.615	339.748	426.384	421.862	426.157		466.213	341.674	281.769	432.232	468.727	428.719		619.955	398.335	436.393	503.137	551.768			-3.09111	-3.78443	-2.62113	-1.62411	-1.53588	-1.88087		-0.336761	-0.3191	0.00858784	-0.00679588	0.00781727
1371567_at	-2.00285	-1.00206	2.00285	1.03175	0.0450943	1.03175	-3.3076	-1.72578	3.3076		645.317	636.287	564.707	793.77	624.478	830.255		1363.81	1400.31	1523.28	1171.54	1560.75		393.809	384.044	344.119	438.523	370.925	555.698		1168.03	1643.62	1636.27	1272.64	1138.05			-0.839361	-0.859693	-1.03187	-0.540647	-0.886719	-0.475814		0.2402	0.27831	0.399736	0.0209637	0.434799
1387867_at	-2.42211	-1.27626	2.42211	-1.66656	-0.736874	1.66656	-3.9479	-1.98108	3.9479		362.434	390.133	545.628	623.935	685.653	610.283		699.868	656.166	887.151	738.12	832.66		359.809	285.555	285.61	375.589	249.681	390.343		1027.49	1525.88	1530.42	1179.99	1136.95			-1.2569	-1.15065	-0.666695	-0.473217	-0.337133	-0.505135		-0.307529	-0.400551	0.0345669	-0.230757	-0.0568857
1373107_at	1.05544	0.0778472	1.05544	1.08638	0.119525	1.08638	2.25941	1.17595	2.25941		160.979	158.046	146.062	166.936	144.963	173.469		140.534	162.955	175.961	138.827	203.826		357.685	400.187	266.888	360.077	297.973	366.289		135.55	161.92	164.363	178.774	116.839			-0.0238018	-0.050334	-0.164096	0.0286207	-0.174995	0.0839953		-0.219756	-0.00620747	0.104577	-0.237389	0.316657
1372902_at	1.22485	0.292604	1.22485	-1.09266	-0.127845	1.09266	1.63376	0.708195	1.63376		258.247	357.031	271.098	260.938	264.69	277.143		201.12	217.665	191.481	202.84	234.341		399.27	409.1	347.734	377.863	342.071	367.018		214.65	287.706	226.003	230.932	192.538			0.0697231	0.537017	0.139786	0.0846777	0.105275	0.171601		-0.290975	-0.176924	-0.361829	-0.278691	-0.0704241
1372152_at	1.06392	0.0893897	1.06392	-1.00855	-0.0122807	1.00855	1.51501	0.59933	1.51501		895.552	884.322	785.123	950.766	770.366	746		830.203	737.279	832.208	763.419	735.276		1315.8	1270.41	1074.29	1294.32	1162.88	1048		896.061	720.803	877.31	776.58	678.036			0.114183	0.0959768	-0.075675	0.200497	-0.10305	-0.149418		0.00487041	-0.166383	0.00834942	-0.116118	-0.170309
1379521_at	1.10751	0.147319	1.10751	-1.00223	-0.00322046	1.00223	1.60915	0.6863	1.60915		293.766	288.172	233.434	265.544	245.028	258.363		221.141	248.817	248.097	191.966	285.883		340.853	416.528	386.031	389.517	377.235	388.085		205.396	279.784	238.144	247.915	223.294			0.241066	0.21333	-0.0905876	0.0953498	-0.0206528	0.0558		-0.168637	0.00148439	-0.00269508	-0.37275	0.201823
1392422_at	-1.05119	-0.0720238	1.05119	1.22473	0.292463	1.22473	-3.26533	-1.70723	3.26533		735.281	695.52	725.669	870.53	974.871	859.646		888.303	1029.49	1188.86	1063.77	1029.37		224.38	256.157	207.265	274.401	279.43	329.918		743.439	714.379	1000.42	929.047	875.268			-0.00795937	-0.0881624	-0.0269442	0.23564	0.398956	0.217487		0.264796	0.477602	0.685257	0.524859	0.477433
1378726_at	1.04252	0.0600742	1.04252	-1.0209	-0.029845	1.0209	2.14531	1.10119	2.14531		151.644	238.875	248.614	249.231	256.41	254.842		187.419	205.734	234.681	214.433	241.017		489.217	478.788	452.536	442.484	476.08	498.764		156.698	218.337	267.232	235.962	240.399			-0.66015	-0.0045867	0.0530677	0.0566425	0.0976114	0.0887589		-0.354575	-0.220065	-0.0301423	-0.160318	0.00829077
1396452_at	1.47594	0.561635	1.47594	1.29803	0.376326	1.29803	3.14072	1.6511	3.14072		74.8824	86.8929	41.5301	30.3269	23.6823	29.8019		56.151	55.9176	29.9808	22.8639	33.371		130.502	158.564	89.5144	70.3003	56.1469	73.4491		22.048	69.6216	23.7526	22.879	23.3658			0.991639	1.20625	0.141172	-0.312388	-0.669177	-0.337581		0.576325	0.570315	-0.328949	-0.719912	-0.174392
1375948_at	1.0627	0.0877289	1.0627	-1.07821	-0.108636	1.07821	1.68338	0.751359	1.68338		325.69	292.605	307.76	303.936	256.141	242.221		241.597	275.268	229.249	260.482	246.124		413.186	525.3	433.873	494.417	457.366	410.333		249.634	297.482	257.732	260.15	286.051			0.213184	0.0586386	0.131491	0.113452	-0.133378	-0.213995		-0.217714	-0.0294809	-0.293403	-0.109135	-0.190932
1372792_at	-1.05676	-0.0796463	1.05676	-1.86423	-0.898578	1.86423	-1.22393	-0.29152	1.22393		203.825	187.707	188.554	215.507	205.413	214.144		92.0985	111.638	112.418	93.2253	183.694		186.909	165.694	187.681	176.257	147.648	187.309		186.535	203.548	252.262	216.936	214.492			0.120482	0.00163317	0.00812483	0.200887	0.131675	0.191733		-1.0256	-0.748027	-0.737976	-1.00806	-0.0295501
1388692_at	-3.06124	-1.61412	3.06124	-1.03319	-0.04711	1.03319	-11.1552	-3.47965	11.1552		251.369	171.301	226.285	221.488	171.03	251.188		562.026	716.643	666.479	474.038	782.01		44.8792	40.943	60.0658	53.0758	70.5328	95.8342		578.559	754.704	759.431	576.123	613.269			-0.984502	-1.53777	-1.13617	-1.16708	-1.54006	-0.985543		0.176326	0.526944	0.42225	-0.0693073	0.652878
1392689_at	-1.10054	-0.13821	1.10054	-1.34453	-0.427104	1.34453	-1.35324	-0.436417	1.35324		169.524	193.232	101.888	124.72	146.53	202.329		130.194	91.9229	120.724	128.85	160.228		140.468	137.216	63.5327	128.826	149.074	151.83		166.351	171.385	157.848	195.525	148.953			0.186048	0.374895	-0.548457	-0.256746	-0.0242424	0.441263		-0.194777	-0.696946	-0.303724	-0.209743	0.104688
1374520_at	1.18974	0.250648	1.18974	1.0015	0.00216889	1.0015	1.82349	0.866705	1.82349		8.17182	10.0635	10.1145	9.44572	9.16344	8.98928		7.04044	8.67074	8.80382	7.6551	7.14905		10.8123	16.1438	12.4316	20.0034	11.3029	17.0998		5.47666	8.40549	7.27815	8.94331	9.74235			-0.162276	0.138123	0.14542	0.0467269	0.00295568	-0.0247276		-0.377268	-0.0767787	-0.0548036	-0.256512	-0.355181
1398537_at	1.29388	0.371702	1.29388	1.49029	0.575597	1.49029	-2.1433	-1.09983	2.1433		1096.48	1365.65	1076.74	1041.22	904.677	988.563		1174.83	1582.71	1251.05	1041.72	1173.72		444.182	514.654	226.245	385.087	380.559	435.505		753.625	1067.82	782.227	740.109	830.473			0.247665	0.564375	0.221453	0.173066	-0.0297356	0.0981941		0.347244	0.777189	0.437928	0.173757	0.345873
1383499_at	1.33336	0.415069	1.33336	-1.83942	-0.879254	1.83942	-1.05808	-0.0814482	1.05808		185.77	198.049	187.525	178.517	127.734	159.984		67.7818	53.8579	67.563	74.8393	89.751		110.176	163.229	109.019	133.244	101.715	120.13		104.815	185.795	118.662	148.243	101.837			0.767834	0.860175	0.781401	0.710378	0.227457	0.552243		-0.686713	-1.01845	-0.691378	-0.543816	-0.281683
1373345_at	-1.64008	-0.713765	1.64008	1.53825	0.621287	1.53825	-1.8722	-0.904731	1.8722		292.828	219.285	290.785	341.424	294.763	342.525		704.656	700.135	808.44	750.49	747.903		199.02	244.077	285.168	258.531	268.943	302.021		446.954	505.328	532.581	492.344	438.91			-0.676388	-1.09363	-0.686485	-0.454877	-0.666884	-0.450232		0.590479	0.581193	0.7887	0.681392	0.676411
1389660_at	-1.12964	-0.175858	1.12964	1.32338	0.404232	1.32338	2.25573	1.17359	2.25573		42.5196	45.6194	50.0421	64.6059	36.8633	32.7362		54.1312	85.388	57.2383	75.7606	63.6242		124.843	139.458	110.143	112.691	86.4588	110.881		29.1457	82.2396	69.6762	46.9907	40.0328			-0.663664	-0.562145	-0.42865	-0.0601263	-0.869607	-1.0409		-0.315331	0.342241	-0.234811	0.169656	-0.0822158
1389546_at	-1.22092	-0.287974	1.22092	-1.5692	-0.65003	1.5692	1.09977	0.137198	1.09977		1353.37	1313.84	1206.71	1761.51	1628.35	1567.46		1000.04	1084.73	1109.47	1227.37	1276.29		1936.59	2043.05	1694.56	2000.43	2036.44	2069.95		2201.6	1679.13	1857.29	1785.83	1462.95			-0.310232	-0.352989	-0.475701	0.0700302	-0.043375	-0.0983543		-0.746723	-0.629446	-0.596911	-0.45122	-0.394833
1372782_a_at	1.06594	0.092123	1.06594	-1.26903	-0.343723	1.26903	-2.6694	-1.41651	2.6694		756.516	694.201	870.902	806.488	741.28	729.311		479.317	601.339	595.431	610.976	549.364		228.706	264.004	318.89	261.581	294.409	253.403		744.388	734.712	766.599	750.445	602.572			0.248536	0.124518	0.451676	0.340819	0.219184	0.195701		-0.409854	-0.0826569	-0.0969009	-0.0597181	-0.213071
1377498_at	2.30764	1.20642	2.30764	1.15607	0.209231	1.15607	-2.15254	-1.10604	2.15254		38.5592	115.724	45.9511	21.0954	18.6616	22.1514		16.2476	23.2103	16.5051	16.0108	16.2518		7.30571	7.27606	7.14772	8.41697	6.264	5.94194		8.52437	34.295	9.09179	24.8143	11.8914			1.23532	2.82086	1.48834	0.365174	0.188313	0.435643		-0.011528	0.503007	0.0111547	-0.0327153	-0.0111547
1373744_at	1.05117	0.0720018	1.05117	1.19672	0.259084	1.19672	2.16492	1.11431	2.16492		92.4294	125.765	140.984	132.501	84.7476	135.727		120.736	107.945	146.924	118.659	180.487		216.768	252.589	284.045	266.992	181.232	253.29		93.551	113.579	126.169	103.498	120.417			-0.446616	-0.00231552	0.162493	0.0729623	-0.571796	0.107666		-0.0611896	-0.222741	0.22203	-0.0862169	0.518857
1389087_at	1.17552	0.233294	1.17552	1.26029	0.333756	1.26029	-2.56026	-1.35629	2.56026		1776.65	2143.28	1804.88	1664.16	1652.34	1604.95		1878.86	1918.4	1881.35	1920.1	1868.47		438.867	563.457	635.737	672.928	617.425	624.869		1163.15	1701.32	1616.45	1692.56	1413.3			0.102311	0.372974	0.12506	0.00794697	-0.00233173	-0.0443211		0.183016	0.213056	0.184926	0.214335	0.175012
1381153_at	-1.15514	-0.208073	1.15514	-1.17101	-0.227753	1.17101	-2.14687	-1.10223	2.14687		12.8586	12.6173	10.9701	10.6037	8.61956	21.0229		17.7406	10.3775	11.2535	9.56229	13.1362		8.76975	6.12373	7.17318	7.35783	5.52183	5.30203		25.1597	9.86525	15.0615	12.5068	12.2562			0.273793	0.246464	0.0446391	-0.00436854	-0.303251	0.983021		0.738121	-0.0354781	0.0814302	-0.153509	0.304616
1374163_at	-1.02431	-0.0346538	1.02431	1.19133	0.252574	1.19133	-2.07153	-1.0507	2.07153		1517.78	1517.96	1723.01	1748.09	1749.35	1847.48		2069.47	1940.64	2084.14	2087.98	2067.82		822.056	809.48	804.186	784.707	862.816	904.752		1530.07	1742.65	1922.4	1758.51	1670.69			-0.160724	-0.160561	0.0222425	0.0430918	0.0441256	0.122868		0.286571	0.193842	0.296762	0.299415	0.285419
1388417_at	1.02444	0.0348312	1.02444	1.09943	0.136755	1.09943	-1.80614	-0.852909	1.80614		8617.32	8982.18	7999.43	8791.14	8398.86	8365.84		9292.1	8448.12	9934.1	8817.61	9294.23		4523.9	4461.12	4435.27	4449.38	4735.54	5053.87		7590.2	8987.84	8864.52	8370.31	7860.03			0.0423422	0.10217	-0.0649996	0.0711527	0.00529766	-0.000385284		0.151109	0.0137339	0.247493	0.075491	0.15144
1369443_at	-1.08753	-0.121049	1.08753	-1.09429	-0.129997	1.09429	2.92435	1.54812	2.92435		8.54715	8.27432	8.29824	8.17746	8.45814	8.15183		7.89123	9.03746	8.75888	7.75785	7.95961		27.2026	53.7355	22.3948	28.7992	12.0239	30.2037		7.57434	7.46593	9.98772	8.18077	13.0993			0.00858426	-0.0382185	-0.034055	-0.055208	-0.00651884	-0.0597365		-0.10661	0.0890577	0.0438857	-0.131203	-0.0941627
1393439_a_at	1.23863	0.308747	1.23863	-1.03742	-0.0529957	1.03742	1.77821	0.830429	1.77821		509.607	505.129	563.286	567.115	672.708	582.787		323.806	460.727	499.564	442.538	494.574		669.734	843.148	848.186	843.649	812.217	859.99		364.801	466.904	497.509	494.618	467.64			0.0431328	0.0304012	0.187615	0.19739	0.443728	0.236717		-0.611123	-0.102341	0.0144176	-0.16045	-6.48498e-05
1386344_at	1.3873	0.472281	1.3873	-1.066	-0.0922012	1.066	1.77072	0.824333	1.77072		3814.04	4105.97	3657.23	3262.11	3420.75	2865.03		2236.02	2787.41	2389.62	2288.41	2171.45		4200.3	4859.48	4502.3	4712.94	4250.82	4300.32		2716.54	2729.7	2182.74	2456.16	2562.57			0.466061	0.572461	0.405491	0.240544	0.309051	0.0532923		-0.304329	0.0136671	-0.208482	-0.270916	-0.346602
1369249_at	1.51072	0.595237	1.51072	1.02341	0.0333896	1.02341	2.28254	1.19064	2.28254		258.409	265.233	239.29	197.762	120.477	178.039		169.451	153.469	124.966	105.77	142.387		335.449	409.388	349.414	299.649	188.477	305.394		138.684	229.348	91.164	122.044	123.188			0.678941	0.716543	0.568041	0.29305	-0.421956	0.141473		0.0701542	-0.0727749	-0.369184	-0.609787	-0.180901
1372742_at	-1.24355	-0.31447	1.24355	-1.18024	-0.23908	1.18024	1.62249	0.698213	1.62249		802.34	896.081	872.245	816.265	795.847	1022.98		775.837	811.59	1039.45	860.056	1112.4		1564.54	1839.27	1795.54	1721.88	1788.9	1766.61		788.574	1062.39	969.704	1196.32	1475.49			-0.433913	-0.274497	-0.313394	-0.409089	-0.445636	-0.0834227		-0.482372	-0.417375	-0.0603743	-0.333695	0.0374727
1386097_at	-1.2311	-0.299944	1.2311	1.15655	0.20983	1.15655	-1.81358	-0.858838	1.81358		308.09	481.993	592.478	653.018	663.798	640.677		989.029	820.027	442.87	1064.63	694.121		262.779	456.101	527.46	359.07	272.288	386.794		791.095	858.767	531.805	708.917	500.806			-0.905027	-0.259367	0.0383816	0.178744	0.202366	0.151218		0.777634	0.507292	-0.381496	0.883896	0.266808
1377811_at	1.14435	0.194523	1.14435	1.35346	0.43665	1.35346	-1.41748	-0.503333	1.41748		98.9372	114.831	167.701	192.871	231.357	180.813		181.327	213.242	134.325	255.489	170.028		72.1086	144.284	89.9171	94.4067	100.22	95.3402		166.831	164.274	105.261	164.521	104.67			-0.53064	-0.315719	0.230667	0.432412	0.694896	0.339275		0.343369	0.577266	-0.089498	0.838033	0.250544
1378468_at	1.46741	0.553277	1.46741	1.44389	0.529965	1.44389	-1.68085	-0.749192	1.68085		367.903	681.562	270.344	225.808	180.46	227.914		245.654	336.624	329.057	249.417	292.27		66.8951	166.748	109.782	127.03	132.2	135.965		155.647	262.246	217.01	199.795	178.591			0.690527	1.58005	0.246001	-0.0136986	-0.337115	-0.000309467		0.107832	0.562342	0.529542	0.129762	0.358506
1395489_at	-1.11771	-0.160548	1.11771	1.28875	0.365971	1.28875	-1.77195	-0.825342	1.77195		99.7922	96.5539	102.871	105.452	107.063	101.057		121.082	162.719	149.338	148.105	157.669		54.807	44.1442	43.661	94.6847	89.3782	79.6836		130.319	102.043	122.894	105.734	111.848			-0.0516996	-0.0992923	-0.00785971	0.0278854	0.0497646	-0.0335302		0.227291	0.653688	0.529887	0.517921	0.608199
1393022_at	1.20471	0.26868	1.20471	1.479	0.56462	1.479	-3.27712	-1.71243	3.27712		391.884	448.467	401.02	388.388	350.391	380.69		453.165	514.158	505.855	417.772	527.009		78.6719	123.596	58.3815	96.4852	124.163	141.793		253.163	378.927	335.905	346.86	328.075			0.104742	0.299316	0.137988	0.0918131	-0.0567169	0.062933		0.314352	0.496529	0.473039	0.197031	0.532144
1385404_at	-1.146	-0.196602	1.146	1.02491	0.0354951	1.02491	1.75887	0.81465	1.75887		139.124	168.295	151.383	140.194	130.022	155.094		182.771	164.669	174.202	176.774	164.599		328.883	267.039	358.504	334.358	260.61	244.952		173.35	170.948	185.856	158.235	154.784			-0.327128	-0.0525036	-0.205294	-0.316076	-0.424742	-0.170357		0.0665383	-0.0839319	-0.00273657	0.0184097	-0.0845461
1398432_at	-1.30393	-0.38287	1.30393	1.2363	0.306033	1.2363	-1.74226	-0.800959	1.74226		913.872	754.176	747.509	763.018	640.022	946.041		1290.74	1243.72	1344.08	1192.95	1278.81		693.98	593.764	541.537	572.319	490.362	667.92		1322.15	1071.73	851.787	893.757	1056.5			-0.0131197	-0.290211	-0.303021	-0.273394	-0.526991	0.0367918		0.48501	0.431476	0.543438	0.371349	0.47162
1398542_at	1.37715	0.461684	1.37715	-2.49366	-1.31826	2.49366	1.24459	0.315665	1.24459		87.5078	72.1839	134.33	81.2044	67.7313	86.1155		21.1951	18.5151	27.8501	20.6482	43.4042		61.0975	64.9129	121.534	76.422	90.0652	66.0002		60.9969	68.6642	52.8974	68.7307	62.0245			0.473326	0.195591	1.09162	0.365472	0.103736	0.450186		-1.57235	-1.76738	-1.17841	-1.61007	-0.538253
1378323_at	-1.05135	-0.0722421	1.05135	-3.43736	-1.7813	3.43736	2.42109	1.27566	2.42109		604.392	452.792	469.319	516.09	452.436	445.729		113.017	115.715	147.207	173.248	220.215		1384.48	1278.53	1231.02	1309.77	1134.68	1122.69		685.726	564.079	414.513	461.629	476.19			0.386996	-0.0296402	0.0220795	0.159133	-0.0307741	-0.0523224		-2.03195	-1.99791	-1.65064	-1.41565	-1.06957
1373685_at	-1.01358	-0.0194599	1.01358	-1.43492	-0.520969	1.43492	7.79758	2.96303	7.79758		50.8331	44.4733	52.7487	50.0534	41.6206	41.8975		31.7319	36.2091	22.8738	60.1173	24.7927		368.177	468.214	308.455	364.622	425.82	307.279		53.8974	29.7969	84.4123	50.0534	35.1184			0.024044	-0.168784	0.0774116	0.00174379	-0.264424	-0.254858		-0.655788	-0.465371	-1.12803	0.266057	-1.01181
1375212_at	1.26485	0.338964	1.26485	1.10946	0.149853	1.10946	-1.80993	-0.855933	1.80993		586.502	516.282	275.001	630.134	255.866	411.027		545.593	390.455	308.32	272.71	380.531		242.845	121.177	235.691	279.539	93.61	211.227		503.983	306.545	379.495	471.813	146.587			0.838165	0.654188	-0.254531	0.941688	-0.358581	0.325264		0.733856	0.251184	-0.0895424	-0.266604	0.214045
1390179_at	1.39453	0.479776	1.39453	1.25936	0.332695	1.25936	-1.60566	-0.683166	1.60566		468.754	848.8	422.199	386.028	387.308	381.701		389.354	482.509	457.673	353.684	410.823		197.967	237.278	180.195	216.122	195.74	212.429		294.24	402.953	364.517	354.218	257.617			0.405281	1.26188	0.254375	0.125155	0.129932	0.108894		0.137535	0.447008	0.370769	-0.00109005	0.214967
1389264_at	-1.04737	-0.0667762	1.04737	1.05503	0.0772869	1.05503	1.72363	0.785451	1.72363		108.831	134.175	97.5233	97.4831	115.056	116.256		108.582	127.315	103.937	129.871	147.881		208.729	215.253	192.557	206.215	205.919	174.968		90.0982	174.498	111.929	117.5	102.097			-0.278503	0.0235224	-0.436778	-0.437373	-0.198257	-0.183287		-0.281817	-0.0521965	-0.344882	-0.0235224	0.163837
1386910_a_at	1.36534	0.449256	1.36534	-1.81982	-0.863799	1.81982	2.75759	1.46341	2.75759		911.074	870.45	702.161	881.908	751.058	927.684		315.622	268.397	365.694	305.436	456.596		1989.36	1744.44	1612.57	1674.41	1460.36	1697.31		523.327	668.046	604.269	644.548	633.28			0.47345	0.407644	0.0976849	0.426511	0.194806	0.499516		-1.05592	-1.28975	-0.843481	-1.10325	-0.523199
1386065_at	-1.04228	-0.059749	1.04228	1.54093	0.6238	1.54093	-1.61589	-0.692329	1.61589		1695.22	1384.61	2076.3	1780.18	1782.68	1659.85		2628.62	2613.42	3074.78	3195.91	2366.14		1162.97	1099.07	1047.57	1069.9	1195.53	1079.48		2314.57	1297.3	1560.4	1868.61	2099.93			-0.0552645	-0.34726	0.237276	0.0152874	0.0173149	-0.08568		0.577567	0.569202	0.803749	0.859488	0.4258
1389900_at	1.13931	0.188154	1.13931	-3.30002	-1.72248	3.30002	2.2114	1.14496	2.2114		45.3339	54.6762	28.8508	23.5723	29.7476	72.5554		10.9403	6.98302	11.5044	10.2462	13.7131		118.773	66.5582	81.3146	84.9543	67.2768	52.9575		62.3691	18.109	42.2171	40.1398	25.2517			0.190749	0.461072	-0.461228	-0.752748	-0.417069	0.869243		-1.86019	-2.50792	-1.78765	-1.95476	-1.53429
1390253_at	-1.96098	-0.971577	1.96098	1.41998	0.505868	1.41998	2.28114	1.18976	2.28114		7.77416	6.61972	6.11727	5.0012	4.95248	6.92891		14.0421	28.1245	16.5308	13.3472	16.8818		19.4613	30.6795	33.0472	27.7848	23.6618	33.37		12.9857	12.6061	11.3576	10.2402	13.3835			-0.777299	-1.00921	-1.1231	-1.41371	-1.42783	-0.943356		0.0756974	1.07777	0.311103	0.00247788	0.341415
1377949_s_at	-1.01487	-0.0212896	1.01487	1.02253	0.0321384	1.02253	-1.23464	-0.304093	1.23464		564.897	649.086	659.557	639.512	579.442	645.91		544.113	703.962	717.938	612.28	665.178		461.905	510.435	534.34	534.783	498.444	531.687		671.94	667.745	673.962	635.874	521.066			-0.22242	-0.0219975	0.001091	-0.0434351	-0.185742	-0.0290747		-0.276501	0.0950909	0.123452	-0.106216	0.0133324
1394543_at	1.2207	0.287714	1.2207	1.77689	0.829356	1.77689	-4.01072	-2.00386	4.01072		61.425	48.973	53.0097	48.1257	39.1803	54.538		79.1755	84.737	62.2904	65.7545	77.3708		7.9611	11.0687	27.6047	5.63989	5.82542	14.899		32.6519	48.9353	34.2507	55.7424	39.3456			0.645546	0.318705	0.432977	0.293526	-0.00314999	0.473982		1.01177	1.10971	0.665729	0.743809	0.978508
1377948_at	-1.94075	-0.956612	1.94075	-1.32172	-0.402414	1.32172	2.68177	1.42319	2.68177		82.7644	91.5084	63.2988	102.425	78.1719	107.729		108.221	91.296	168.967	117.3	166.993		485.11	475.454	436.953	481.209	415.039	408.349		165.193	147.928	166.563	212.783	152.299			-0.967004	-0.82211	-1.35384	-0.65952	-1.04936	-0.586679		-0.580111	-0.825463	0.0626574	-0.463882	0.0456967
1371738_at	1.14441	0.194601	1.14441	1.36717	0.451195	1.36717	-2.39933	-1.26263	2.39933		1357.94	1622.84	1175.02	1349.06	1324.23	1239.31		1473.44	1651.22	1693.27	1426.33	1774.63		336.046	505.485	437.942	561.328	508.144	630.407		913.245	1240.59	1303.43	1220.16	1211.6			0.125071	0.382167	-0.0836639	0.115602	0.0888062	-0.0068121		0.242839	0.407182	0.44346	0.195961	0.511167
1368227_at	-1.00522	-0.00750864	1.00522	-3.00815	-1.58888	3.00815	2.1849	1.12757	2.1849		68.4846	61.5352	63.8227	66.9922	61.625	78.2114		81.1529	12.1383	10.3444	16.3474	32.6444		233.499	174.031	92.578	142.179	112.234	162.374		62.9769	63.3776	69.712	66.4289	72.4668			0.0262012	-0.128166	-0.0755072	-0.00558472	-0.126061	0.217802		0.271065	-2.47001	-2.70073	-2.04052	-1.04274
1392646_at	1.11213	0.153321	1.11213	-2.38101	-1.25158	2.38101	1.26695	0.341358	1.26695		568.965	635.782	499.761	645.355	764.307	660.331		177.495	172.041	252.679	275.614	340.971		634.519	688.956	543.865	785.767	744.196	925.771		658.824	499.762	483.254	679.158	513.496			0.106539	0.266732	-0.0805616	0.288292	0.532352	0.321389		-1.57402	-1.61905	-1.0645	-0.939152	-0.63215
1367614_at	1.09524	0.131243	1.09524	5.07949	2.34469	5.07949	1.47106	0.556858	1.47106		1174.9	837.603	936.046	767.519	661.822	546.616		4579.84	4191.75	4248.02	2534.91	3332.03		1468.54	1133.96	1385.94	970.795	943.044	710.726		969.352	713.745	867.322	690.233	491.812			-0.0814114	-0.569611	-0.409298	-0.695676	-0.909435	-1.18535		1.88135	1.7536	1.77284	1.02798	1.42245
1383554_at	1.20363	0.267397	1.20363	-3.00728	-1.58846	3.00728	2.13046	1.09116	2.13046		195.089	275.922	180.448	201.316	212.244	202.224		49.183	60.5076	37.4587	50.2815	115.169		429.209	394.247	272.23	384.893	339.322	429.007		211.587	200.328	132.007	191.308	148.331			0.0141196	0.514248	-0.098433	0.0594459	0.135712	0.0659394		-1.97378	-1.67483	-2.36664	-1.94192	-0.746261
1367974_at	-1.42429	-0.510245	1.42429	1.7911	0.840847	1.7911	-7.14351	-2.83663	7.14351		443.276	454.458	113.731	539.591	869.994	562.803		1328.53	1013.32	887.959	1185.44	1081.09		149.24	100.265	16.7604	67.623	152.283	147.246		578.665	571.863	512.086	992.078	494.357			-0.324072	-0.288128	-2.28665	-0.0404081	0.64873	0.0203533		1.25948	0.868744	0.678217	1.09507	0.962136
1368908_at	-1.16796	-0.223988	1.16796	4.74092	2.24517	4.74092	1.43228	0.518312	1.43228		24.5295	33.4534	28.6806	49.7436	25.466	40.5758		359.716	150.669	116.755	175.357	173.847		65.7191	51.2105	67.2124	38.4028	55.4509	55.0349		65.7412	64.4938	14.0872	40.2022	33.5434			-1.42876	-0.981118	-1.20319	-0.408761	-1.3747	-0.702651		2.44552	1.19004	0.822145	1.40895	1.39648
1389305_at	1.06264	0.0876497	1.06264	3.45855	1.79017	3.45855	1.34358	0.42608	1.34358		163.486	150.011	153.871	175.123	227.046	179.392		555.42	535.189	481.4	634.814	625.092		180.421	221.041	179.546	213.337	265.734	270.917		196.58	128.522	135.474	203.819	164.491			-0.745301	-0.869405	-0.832751	-0.646103	-0.27149	-0.611358		1.01911	0.965578	0.812765	1.21186	1.1896
1372412_at	-1.16475	-0.220024	1.16475	-2.97284	-1.57184	2.97284	-5.28832	-2.40281	5.28832		257.664	288.372	246.448	303.376	391.694	337.864		101.331	123.011	106.766	112.463	150.955		77.4381	66.3001	69.3118	32.5057	99.8075	72.6938		306.553	386.727	331.643	390.88	341.36			0.225525	0.387966	0.161321	0.461142	0.829763	0.616478		-1.12088	-0.841173	-1.04551	-0.970512	-0.545841
1387673_a_at	-1.06756	-0.0943144	1.06756	1.61329	0.690007	1.61329	-2.39203	-1.25823	2.39203		288.778	425.811	232.887	279.899	308.782	235.202		407.424	579.941	582.143	569.424	389.771		60.962	148.032	103.031	160.288	248.612	124.156		216.209	280.344	391.835	453.388	259.419			-0.158836	0.401417	-0.469166	-0.203888	-0.0622063	-0.454898		0.337735	0.84711	0.852577	0.820706	0.273831
1368143_at	-1.19809	-0.260733	1.19809	1.64633	0.719253	1.64633	-8.49188	-3.08608	8.49188		1143.95	1129.89	1136.09	1250.12	1309.05	1378.19		2655.33	2426.37	2280.13	2293.03	2404.22		153.814	170.021	96.5115	175.15	213.159	277.196		1309.33	1511.17	1480.52	1457.84	1568.01			-0.262986	-0.280829	-0.272934	-0.134942	-0.0684938	0.00576115		0.951879	0.821786	0.732106	0.740245	0.808559
1368142_at	-1.12089	-0.164643	1.12089	1.63844	0.712323	1.63844	-4.95793	-2.30974	4.95793		83.1505	98.6265	98.3342	94.0939	112.423	105.925		194.073	153.199	180.503	192.936	185.423		14.7513	17.4126	19.1967	17.9779	74.7141	18.2177		79.7049	116.418	113.465	132.986	116.134			-0.48282	-0.23657	-0.240852	-0.304445	-0.0476785	-0.133575		0.739984	0.39879	0.635401	0.731505	0.674199
1373654_at	1.01421	0.0203566	1.01421	-1.00511	-0.00735354	1.00511	-1.02112	-0.0301576	1.02112		4.55592	4.26217	4.28975	4.25183	4.36822	4.22448		4.2564	4.33759	4.18104	4.29189	4.14456		4.19476	4.01898	4.24548	4.11175	4.30708	4.17922		4.16628	4.06515	4.38324	4.25903	4.45491			0.0990815	0.00292969	0.0122321	-0.000576019	0.0383861	-0.00988746		0.000972271	0.0282338	-0.0247993	0.0129538	-0.0374396
1372329_at	1.00177	0.00254761	1.00177	-1.02357	-0.0336166	1.02357	-1.77587	-0.828527	1.77587		5501.6	5162.09	5643.3	5505.44	5397.99	5667.69		5066.4	5341.23	5221.68	6155.65	4998.89		3201.75	2996.55	2534.02	3171.09	3309.41	3337.55		6269.67	4238.23	4988.97	5461.6	6747.41			0.0836182	-0.0082798	0.120306	0.0846224	0.0561895	0.126527		-0.0352726	0.0409393	0.0082798	0.245678	-0.0546265
1398616_at	1.07286	0.101467	1.07286	1.3326	0.414247	1.3326	1.95537	0.967439	1.95537		5168.8	4583.7	5765.78	5231	4860.68	5025.46		6185.85	6141.69	6982.96	5920.56	6450.99		9148.77	10037.5	9672.91	9364.27	8793.13	8747.07		5433.15	4432.61	4907.98	4237.47	4813.84			-0.114823	-0.288139	0.0428638	-0.0975666	-0.203495	-0.155397		0.144317	0.133983	0.319185	0.0810814	0.204868
1384187_at	1.24522	0.316404	1.24522	1.4093	0.494977	1.4093	2.13702	1.0956	2.13702		5914.59	6393.04	6773.85	5124.41	4452.99	5799.12		6466.06	6853.72	6412.56	6130.81	6349.94		10024.2	10700.7	9541.36	10384.6	8756.46	9304.88		5190.29	5017.89	4046.68	3954.11	4775.39			0.0142221	0.126446	0.209919	-0.192669	-0.395281	-0.0142212		0.14283	0.22683	0.130844	0.066021	0.116689
1378362_at	1.27329	0.348558	1.27329	-2.9625	-1.56681	2.9625	4.56779	2.1915	4.56779		168.678	185.746	248.217	212.931	65.9766	215.826		50.255	34.854	28.5809	58.8728	61.8639		656.862	726.661	750.181	699.819	393.073	510.254		189.64	143.638	155.207	83.8238	117.401			0.0634255	0.202485	0.620758	0.399541	-1.29082	0.419028		-1.6835	-2.21145	-2.49772	-1.45517	-1.38367
1369982_at	1.12565	0.170753	1.12565	1.53333	0.616665	1.53333	-1.17441	-0.231939	1.17441		2696.76	2997.59	2730.62	2555.53	2676.01	2232.11		3550.47	4087.33	3649.51	3590.08	3150.64		1846.24	2379.95	2038.24	1871.68	2053.82	1833.65		2087.18	3056.03	2609.83	2325.93	1825.42			0.0285549	0.181131	0.0465546	-0.0490503	0.0174103	-0.244267		0.425339	0.628486	0.465033	0.441342	0.252973
1375444_at	-1.08959	-0.123782	1.08959	1.17074	0.227425	1.17074	1.0582	0.0816118	1.0582		304.715	384.522	384.628	487.921	710.754	399.99		1053.22	615.254	192.864	888.554	443.017		260.499	687.651	1018.93	469.418	448.327	382.365		536.192	812.062	313.77	460.411	355.596			-0.60028	-0.264675	-0.264275	0.078908	0.621612	-0.207775		1.189	0.413443	-1.26015	0.94372	-0.0603781
1373024_at	1.01348	0.019321	1.01348	1.12131	0.165185	1.12131	-3.54628	-1.82631	3.54628		6932.98	6448.74	6414.96	6960.65	6550	6561.75		7530.48	6822.91	7849.72	7487.86	7092.39		1629.99	1817.78	1526.63	1920.46	2061.42	2222.95		7094.56	6294.55	6802.53	6411.23	6203.92			0.112454	0.00799751	0.000419617	0.118201	0.0304737	0.0330601		0.231723	0.089366	0.29162	0.223534	0.145249
1369197_at	1.44876	0.534814	1.44876	1.31009	0.389663	1.31009	-1.63541	-0.709653	1.63541		1585.86	1996.37	1837.46	1941.08	1872.54	1998.49		1305.9	1669.12	1895.89	1803.39	1837.14		702.113	862.361	568.416	857.908	850.626	951.102		1056.7	1193.86	1403.95	1341.71	1492.89			0.260529	0.592639	0.472971	0.552121	0.500258	0.594171		-0.0196972	0.334352	0.518136	0.44597	0.472724
1387289_at	1.56763	0.648588	1.56763	1.61003	0.68709	1.61003	-1.05072	-0.0713784	1.05072		795.953	1005.07	480.931	651.778	512.249	563.989		648.091	837.27	542.148	655.914	664.504		376.073	379.039	389.484	529.375	290.368	425.08		282.374	577.99	482.387	518.378	290.405			0.599934	0.93647	-0.126919	0.311631	-0.0359058	0.102917		0.303448	0.672943	0.0459375	0.320757	0.339529
1368389_at	1.37961	0.464262	1.37961	-1.20394	-0.267762	1.20394	3.48152	1.79972	3.48152		69.8583	62.3873	38.6285	37.9504	36.4411	37.0162		28.2636	38.3396	23.6955	23.9238	24.5099		126.502	189.3	126.939	100.11	82.5523	88.6022		37.0708	41.1596	38.9522	30.8613	20.7627			0.873125	0.709945	0.0183587	-0.00719309	-0.0657411	-0.0431509		-0.432362	0.0075283	-0.686694	-0.672863	-0.637943
1387185_at	1.00539	0.00775665	1.00539	-1.09146	-0.126257	1.09146	1.6744	0.743647	1.6744		1010.63	931.345	854.168	1086.85	978.913	1078.42		810.023	930.397	934.182	809.279	1031.3		1470.87	1750.17	1586.74	1638.1	1770.05	1661.94		746.51	998.019	1239.28	1048.03	940.589			0.00906086	-0.108812	-0.233608	0.113956	-0.0369473	0.102718		-0.310165	-0.110282	-0.104424	-0.31149	0.0382671
1395461_at	-1.44698	-0.533049	1.44698	-1.04405	-0.0621935	1.04405	-1.7506	-0.807851	1.7506		2889.43	2102.43	2778.01	3497.99	3450.86	3260.25		3680.23	3811.76	4595.54	4208.94	4237.25		2183.37	2341.33	2225.24	2373.63	2760.6	2841.43		3478.47	3643.62	4988.27	4542.81	4966.03			-0.341803	-0.800528	-0.398535	-0.0660591	-0.0856295	-0.167602		0.00721264	0.0578728	0.327647	0.200873	0.210544
1397579_x_at	-1.21086	-0.276032	1.21086	1.03258	0.0462574	1.03258	-1.58116	-0.660982	1.58116		15626.2	13396.3	14169.9	15776	14976.2	14842		17590	18302.4	19858.5	18339.3	18347.2		10050.9	11568.7	10558.4	11874	12026.1	11967.4		16211.3	16437.2	20774.2	19075.1	17354.5			-0.153313	-0.375448	-0.294449	-0.139546	-0.214613	-0.227593		0.0174723	0.0747538	0.192475	0.0776586	0.0782833
1379900_at	1.06514	0.0910486	1.06514	-2.91423	-1.54312	2.91423	2.19398	1.13355	2.19398		429.204	590.64	424.409	461.231	268.916	432.882		116.183	90.1266	202.936	125.342	177.67		1030.76	913.239	749.598	877.238	815.034	874.495		379.44	435.864	466.947	431.469	298.523			-0.00379658	0.456819	-0.0200033	0.100028	-0.678306	0.00851345		-1.88906	-2.25543	-1.08443	-1.77959	-1.27626
1389307_at	1.61826	0.694442	1.61826	1.21273	0.278256	1.21273	-3.04913	-1.6084	3.04913		3069.25	6974.48	1672.36	1313.92	1430.95	1377.55		1443.1	2149.92	1556.93	1430.57	1490.71		249.716	597.344	376.56	457.586	422.723	591.288		981.956	2271.45	1478.05	1232.31	966.644			1.13425	2.31845	0.258243	-0.089757	0.0333347	-0.0215321		0.0455303	0.620642	0.155066	0.0329542	0.0923634
1398258_at	-1.19156	-0.252855	1.19156	-1.23855	-0.308651	1.23855	-1.4135	-0.499275	1.4135		11.6866	24.319	16.8289	55.0354	18.4232	13.0881		29.1598	24.4436	24.0156	13.1376	11.6467		9.10196	25.1839	10	46.3391	16.5556	12.9522		17.2346	63.6669	24.9315	32.8021	8.50678			-1.06092	-0.00368547	-0.534827	1.17459	-0.404247	-0.897519		0.258211	0.00368547	-0.0217991	-0.892064	-1.06585
1383091_at	-1.55132	-0.633494	1.55132	1.02409	0.0343464	1.02409	-1.59944	-0.677568	1.59944		607.353	574.407	649.494	993.884	924.345	1087.18		1936.91	961.24	795.761	1446.6	1368.94		677.311	748.011	941.659	668.343	649.024	910.443		1326.09	1394.3	1052.1	1325.83	1009.92			-0.657245	-0.737705	-0.560462	0.0532989	-0.0513477	0.182743		1.01591	0.00511742	-0.267444	0.594814	0.515209
1371244_at	1.00303	0.00436506	1.00303	1.36838	0.452471	1.36838	-1.81974	-0.863729	1.81974		5393.56	6291.84	6331.92	6710.83	5884.66	6725.05		8395.23	8657.37	8724.12	8175.13	8384.6		2927	3281.14	3818.19	3611.68	3349.4	3479.1		4829.41	6823	7257.47	6070.82	6239.91			-0.216267	0.00597858	0.0151377	0.0989885	-0.0905447	0.10204		0.422066	0.466426	0.477506	0.383739	0.420239
1375934_at	1.22209	0.289345	1.22209	-2.90079	-1.53644	2.90079	2.15096	1.10498	2.15096		392.247	311.706	272.518	325.577	318.844	333.214		80.538	68.9025	90.6883	96.952	130.301		643.593	573.609	506.595	562.165	567.596	574.184		334.215	291.244	258.596	239.596	216.514			0.477472	0.145898	-0.0479383	0.20871	0.178561	0.242163		-1.80655	-2.03166	-1.6353	-1.53895	-1.11244
1387100_at	1.02552	0.0363544	1.02552	2.17484	1.12091	2.17484	-1.04648	-0.0655462	1.04648		8.11601	7.26227	7.3091	7.23281	7.64211	7.08846		26.5497	12.8768	10.4228	19.8721	13.7544		7.45342	5.88193	7.14763	6.84504	7.31514	7.0415		6.98624	6.61283	7.64612	7.19445	7.87658			0.154766	-0.005584	0.00368857	-0.0114486	0.0679665	-0.0405333		1.86462	0.820702	0.515669	1.44667	0.915813
1369210_at	-1.0719	-0.100169	1.0719	-2.78923	-1.47987	2.78923	2.12931	1.09039	2.12931		286.505	201.863	392.601	273.967	315.814	337.18		57.2099	101.16	144.607	125.357	179.258		682.843	564.796	727.82	622.296	623.382	860.006		395.115	234.839	304.357	334.224	336.356			-0.0992794	-0.604462	0.355223	-0.163836	0.0412331	0.13568		-2.4235	-1.60121	-1.08571	-1.2918	-0.775806
1373704_at	1.16977	0.22623	1.16977	-1.19661	-0.258957	1.19661	1.66653	0.736847	1.66653		1281.89	1449.89	1284.53	1217.87	1336.52	1172.99		774.914	931.455	971.363	978.787	959.92		1650.73	1851.75	2087.51	1918.25	1922.2	1619.84		961.741	1112.89	1306.17	1194.74	967.629			0.113991	0.291658	0.116956	0.0400791	0.1742	-0.0140953		-0.612174	-0.346724	-0.286201	-0.275215	-0.303296
1368390_at	-1.32306	-0.403879	1.32306	-1.19015	-0.251139	1.19015	1.54418	0.626842	1.54418		37.4436	43.3278	25.1829	28.5495	26.8131	36.0985		35.293	34.3386	33.9281	33.9672	42.5314		71.1724	71.3953	76.9959	77.5672	47.0897	57.451		47.0887	39.7881	46.0316	34.3904	47.8232			-0.121711	0.0888638	-0.693986	-0.512964	-0.603492	-0.174492		-0.207046	-0.2466	-0.263948	-0.262287	0.062099
1387068_at	-1.2633	-0.337203	1.2633	1.75611	0.812381	1.75611	-1.14282	-0.192593	1.14282		8.90427	12.948	7.00131	8.59451	13.0343	10.9066		20.8392	19.7777	25.7345	23.3831	21.4192		9.16956	12.5622	11.0548	11.2117	11.0991	11.3565		11.2858	15.5057	11.2922	14.2709	11.279			-0.510127	0.0300324	-0.857	-0.561209	0.0396154	-0.217496		0.716602	0.641179	1.02101	0.882768	0.756208
1383922_a_at	1.05068	0.0713253	1.05068	-1.09701	-0.133578	1.09701	1.99022	0.992932	1.99022		526.105	561.479	622.108	562.055	587.587	509.384		446.96	378.051	575.667	530.664	525.515		1166.01	1085.36	915.446	1130.43	1103.74	987.946		434.144	572.776	562.339	542.846	567.751			-0.103	-0.00911713	0.138816	-0.00763702	0.0564537	-0.149594		-0.338203	-0.579767	0.026886	-0.0905495	-0.104617
1384340_a_at	1.07015	0.0978132	1.07015	-1.02317	-0.0330509	1.02317	2.04128	1.02948	2.04128		691.958	697.894	799.36	675.59	689.14	627.803		664.086	637.397	692.086	544.274	646.804		1390.49	1348.62	1421.49	1306.65	1353.8	1152.56		640.624	621.778	685.444	652.811	648.833			0.00457287	0.0168943	0.212733	-0.0299654	-0.00131512	-0.1358		-0.0547419	-0.11392	0.00483894	-0.34178	-0.0927849
1383850_at	1.36503	0.448937	1.36503	-2.64527	-1.40341	2.64527	2.83576	1.50374	2.83576		1428.88	1224.99	1588.37	1385.78	1300.41	1469.04		296.991	273.67	496.51	418.118	509.499		2711.66	2881.61	3158.66	3088.75	2756.52	2815.33		1043.22	874.329	1199.67	1012.15	1005.39			0.336237	0.114121	0.488903	0.292051	0.200317	0.376225		-1.93015	-2.04814	-1.18875	-1.43667	-1.1515
1368946_at	-1.5515	-0.633665	1.5515	1.38622	0.471159	1.38622	1.41898	0.504855	1.41898		188.993	263.269	324.82	372.748	211.904	391.09		639.63	566.301	611.363	495.453	743.447		593.913	608.232	634.121	680.485	498.548	731.483		305.362	514.556	468.898	431.83	500.869			-1.22729	-0.749088	-0.445988	-0.247426	-1.06222	-0.178127		0.53161	0.35594	0.466401	0.16312	0.748602
1369998_at	1.28805	0.365192	1.28805	1.84517	0.883751	1.84517	1.57803	0.65812	1.57803		1287.62	1459.85	1158.92	1109.62	1052.89	1175.88		1813.5	1926.61	1748.39	1602.5	1536.34		1401.11	1638.19	1387.86	1596.35	1517.21	1311.58		864.95	1088.82	907.461	860.376	956.297			0.0381451	0.219261	-0.113782	-0.1765	-0.252209	-0.092824		0.532212	0.619499	0.479465	0.353761	0.292936
1367486_at	1.03394	0.0481562	1.03394	-1.14743	-0.198409	1.14743	1.5131	0.597504	1.5131		366.131	359.603	337.538	379.291	410.582	371.62		251.278	316.173	336.706	329.153	335.761		517.409	505.32	522.651	571.651	571.523	565.844		255.868	368.771	468.061	386.802	344.216			-0.0193443	-0.0453005	-0.136656	0.031599	0.145966	0.00212288		-0.562418	-0.230989	-0.140214	-0.172945	-0.14427
1373591_at	1.20038	0.263487	1.20038	-1.11498	-0.157018	1.11498	1.78179	0.833324	1.78179		649.263	666.392	476.473	549.773	514.747	492.655		376.182	417.468	460.477	404.353	413.534		676.316	919.789	838.726	901.631	851.996	767.031		404.126	513.839	464.081	493.511	438.129			0.384488	0.422056	-0.0619211	0.144522	0.0495501	-0.0137377		-0.402884	-0.252649	-0.111184	-0.298698	-0.266309
1368672_at	-2.94903	-1.56024	2.94903	-1.14742	-0.198398	1.14742	2.81372	1.49248	2.81372		107.962	96.5058	86.3707	146.045	141.624	158.773		288.359	296.141	344.662	247.923	379.136		1060.53	1081.74	1104.47	1035.41	796.892	922.651		342.37	414.668	379.72	308.292	331.08			-1.78692	-1.94875	-2.10883	-1.35103	-1.39538	-1.23048		-0.369576	-0.331157	-0.112258	-0.587551	0.0252752
1398361_at	-1.06912	-0.0964265	1.06912	1.74278	0.801394	1.74278	-1.38754	-0.472527	1.38754		113.536	125.49	82.0739	121.056	132.909	125.109		196.071	228.396	238.8	205.378	208.679		78.479	111.825	67.4938	93.3868	94.7755	93.9578		78.6249	153.862	111.649	162.869	129.588			-0.144665	-0.00024271	-0.61282	-0.0521398	0.0826206	-0.00463295		0.643559	0.86372	0.92799	0.710467	0.733468
1391101_at	1.05377	0.0755607	1.05377	1.09901	0.136208	1.09901	-3.67785	-1.87886	3.67785		522.406	613.006	703.173	646.652	666.971	683.21		608.964	590.025	731.078	714.928	685.202		170.043	168.49	114.455	148.834	182.989	219.249		628.326	503.997	606.203	611.401	683.81			-0.195117	0.0356121	0.233592	0.112701	0.157336	0.192039		0.0260677	-0.0195122	0.289736	0.257508	0.196239
1390406_at	-1.06016	-0.0842769	1.06016	-1.03323	-0.0471674	1.03323	-2.06939	-1.0492	2.06939		519.331	474.738	583.757	530.384	550.229	650.36		529.249	482.52	705.352	562.062	559.12		249.791	261.122	262.129	292.751	272.009	362.72		685.611	473.742	740.256	592.846	467.65			-0.0288382	-0.15836	0.139874	0.00154591	0.0545406	0.295746		-0.00154591	-0.134903	0.412851	0.0852375	0.0776644
1391673_at	1.30943	0.38894	1.30943	-1.19714	-0.259591	1.19714	-4.11441	-2.04069	4.11441		115.046	162.404	236.609	171.334	142.718	164.216		106.645	73.2391	104.756	110.175	128.81		25.9636	25.9144	31.9841	28.8303	35.1569	33.2806		111.586	139.135	126.647	128.176	113.284			0.0753169	0.572694	1.11561	0.649923	0.38628	0.588706		-0.0340786	-0.576203	-0.0598578	0.0129008	0.238358
1378666_at	-2.01002	-1.00721	2.01002	1.51365	0.598032	1.51365	-1.49387	-0.57905	1.49387		7.73739	30.6598	43.3778	111.742	221.474	122.329		341.663	126.46	47.7754	323.593	216.751		10.9778	98.8163	144.608	81.9132	103.509	138.984		128.25	201.059	65.9553	104.716	102.316			-3.80533	-1.8189	-1.31829	0.0468464	1.03381	0.177446		1.65925	0.225355	-1.17898	1.58086	1.00272
1391083_at	1.20974	0.274698	1.20974	3.04909	1.60838	3.04909	-1.73785	-0.797304	1.73785		107.795	154.879	169.083	176.215	159.652	177.826		330.183	476.971	434.706	346.739	389.22		47.0276	84.392	65.326	71.6992	95.975	91.6772		73.0708	168.232	118.697	194.688	123.412			-0.524093	-0.0012455	0.125345	0.184954	0.0425448	0.198084		1.09088	1.62152	1.48765	1.16147	1.3282
1377385_at	1.03131	0.0444765	1.03131	1.1402	0.189285	1.1402	1.08813	0.121845	1.08813		4.83178	6.10797	5.56267	5.45068	5.12724	5.49961		8.56767	5.64022	5.44345	5.59392	5.23003		5.66958	5.49305	5.54824	7.20892	5.63615	4.95817		5.38685	5.10628	4.49499	5.59368	5.77411			-0.19335	0.144788	0.00987196	-0.0194671	-0.107721	-0.00657582		0.632998	0.0298467	-0.0213838	0.0179546	-0.0790839
1391581_at	-1.26868	-0.343331	1.26868	1.00091	0.00131302	1.00091	-1.22962	-0.298216	1.22962		475.069	469.861	499.474	525.812	533.48	470.012		866.587	646.709	454.806	740.37	519.627		497.726	533.423	555.65	531.212	473.926	477.463		1026.26	719.727	482.146	589.464	464.999			-0.154219	-0.170124	-0.0819483	-0.00780964	0.0130758	-0.169661		0.712987	0.29076	-0.217106	0.48589	-0.0248814
1392864_at	-1.16673	-0.222469	1.16673	1.00408	0.00587692	1.00408	-1.17451	-0.232056	1.17451		1569.22	1509.96	1696.72	2153.49	2400.7	2202.39		3778.15	2196.15	1240.5	2389.78	2171		1554.81	1550.99	2441.11	2142.78	1564.19	2229.33		2709.36	2579.32	1827.89	2643.62	1549.49			-0.450584	-0.506117	-0.337881	0.0060463	0.16283	0.0384407		0.817053	0.0343514	-0.789711	0.156252	0.0177307
1370002_at	1.3377	0.419759	1.3377	1.03559	0.0504577	1.03559	1.57691	0.657098	1.57691		146.778	244.295	80.4775	83.8027	77.6652	89.6182		94.4043	80.0035	95.0695	78.8748	75.7717		148.71	143.836	131.907	122.697	132.757	98.2747		94.6607	77.7238	65.8793	92.1898	80.6279			0.634505	1.36949	-0.23247	-0.174059	-0.283789	-0.0772643		-0.00220394	-0.240993	0.00792551	-0.261493	-0.319397
1395229_at	1.09793	0.13478	1.09793	-1.15262	-0.204918	1.15262	1.28549	0.362323	1.28549		183.188	246.277	181.415	250.738	199.444	209.485		169.616	178.281	164.976	154.762	162.944		199.97	265.217	352.301	314.181	166.064	226.589		164.663	262.438	213.202	168.704	164.659			-0.120723	0.306237	-0.134753	0.332132	0.00193691	0.0728006		-0.231777	-0.159896	-0.271787	-0.363994	-0.289675
1383523_at	1.15162	0.20366	1.15162	1.21778	0.284253	1.21778	1.65257	0.724709	1.65257		346.803	349.998	361.563	338.559	369.812	316.025		316.066	377.052	398.466	374.66	372.238		477.358	545.004	506.074	530.785	476.057	455.764		225.612	404.19	368.3	348.416	211.319			-0.106482	-0.0932503	-0.0463524	-0.141192	-0.0138054	-0.240561		-0.240372	0.014164	0.0938587	0.00498199	-0.00437355
1390786_at	-1.02271	-0.0323917	1.02271	-1.03181	-0.0451822	1.03181	-3.53881	-1.82326	3.53881		1320.51	1394.04	1015.17	1505.93	1859.52	1428.1		1234.18	1345.89	1340.15	1542.61	1488.96		336.637	423.543	314.358	335.94	601.11	481.041		1279.37	1417.77	1535.68	1776.45	1208.46			0.0123806	0.0905609	-0.366992	0.201941	0.506215	0.125385		-0.0851583	0.0398483	0.0336771	0.236661	0.185595
1373141_at	-1.04087	-0.0577966	1.04087	1.10297	0.141392	1.10297	1.674	0.743301	1.674		130.09	177.662	218.719	215.338	192.87	244.673		213.584	173.972	242.109	196.843	300.062		296.129	364.192	321.955	402.288	301.916	340.873		160.571	209.898	220.325	203.592	215.315			-0.721123	-0.271488	0.0284524	0.00597382	-0.153001	0.190228		-0.00582409	-0.301773	0.175027	-0.123584	0.484634
1389941_at	-1.01299	-0.0186224	1.01299	1.04227	0.0597351	1.04227	-1.61985	-0.695858	1.61985		4440.09	4726.76	4677.6	4698.31	4396.06	4813.22		4796.82	5034	5004.44	4553.3	5033.95		2641.09	2729.44	3026.8	2868.53	2870.89	3248.58		3794.2	5030.63	5346.14	4364.58	5056.16			-0.0730667	0.0171957	0.00211334	0.00848484	-0.0874453	0.0433464		0.0384226	0.108048	0.0995522	-0.0367451	0.108033
1375014_at	-1.2256	-0.293483	1.2256	1.10311	0.141581	1.10311	-5.39884	-2.43265	5.39884		224.168	237.714	194.781	300.128	329.352	308.84		320.304	337.318	325.372	388.464	401.391		42.705	48.624	35.6101	73.2031	94.1013	85.1388		224.851	379.544	307.472	362.273	353.022			-0.231431	-0.14678	-0.434156	0.18957	0.32362	0.230849		0.283432	0.358098	0.306081	0.561773	0.608998
1380028_at	1.05664	0.0794869	1.05664	1.05904	0.0827536	1.05904	-3.86647	-1.95102	3.86647		2870.95	3341.55	2281.8	2560.94	2356.64	2690.81		2622.37	2843.24	2621.71	2342.96	2949.5		569.079	681.428	500.504	654.182	652.937	922.156		1939.6	2911.62	2978.5	2519.69	2392.54			0.17657	0.395561	-0.154783	0.011714	-0.108229	0.0830831		0.0459147	0.162579	0.0455475	-0.116624	0.215513
1380383_at	1.68144	0.749699	1.68144	1.67058	0.740352	1.67058	1.93984	0.955936	1.93984		160.139	159.274	195.49	177.254	144.808	168.088		127.32	146.764	181.904	158.207	232.23		153.049	178.091	310.444	196.115	166.03	184.092		101.343	125.471	99.8578	111.092	68.0402			-0.0260582	-0.033875	0.261711	0.120431	-0.171248	0.0438313		-0.356921	-0.151882	0.15779	-0.0435667	0.510171
1372557_at	1.18888	0.249608	1.18888	-1.1161	-0.158471	1.1161	2.60236	1.37982	2.60236		1280.16	1369.97	1379.24	1265.73	1274.83	1154.64		883.656	982.933	1019.34	1024.28	939.973		2895.06	2769.69	3213.27	2820.9	2705.67	2520.72		1284.95	1084.78	1024.71	1046.42	987.759			0.171079	0.268898	0.278626	0.154719	0.165051	0.0221996		-0.363692	-0.210085	-0.157614	-0.150633	-0.274558
1374387_at	1.10321	0.141707	1.10321	1.11738	0.16012	1.11738	1.63792	0.711868	1.63792		9067.56	9391.44	9783.99	9701.75	9289.33	9231.61		10367.3	9269.49	9746.78	8949.6	9369.22		13668.1	13678.1	15591.8	14418.7	13334.7	13247.2		7399.91	9991.98	9256.26	8277.2	7959.53			-0.0694685	-0.018837	0.0402412	0.0280628	-0.0346088	-0.0436001		0.123787	-0.037693	0.0347433	-0.0883598	-0.022253
1369319_at	1.21706	0.283403	1.21706	1.35028	0.433258	1.35028	2.03591	1.02567	2.03591		3439.98	3533.61	3059.77	3102.88	2196.76	3010.47		4538.32	3822.04	3237.14	2450.46	3084.31		5572.41	5258.56	6193.99	5636.5	3405.52	4800.08		2324.76	3591.38	2241.38	2224.39	2271.3			0.146198	0.184938	-0.0227795	-0.00259495	-0.500828	-0.046216		0.545955	0.298139	0.0585175	-0.343148	-0.0112553
1393233_at	1.10329	0.141818	1.10329	1.54157	0.624401	1.54157	-1.78611	-0.836819	1.78611		1022.73	1112.15	1022.25	1242.98	1147.55	1133		1436.82	1573.34	1639.32	1582.01	1536.57		545.33	548.08	545.244	544.313	575.757	628.311		818.648	1106	1151.58	1015.99	976.793			0.0426846	0.163609	0.0420084	0.324064	0.208808	0.190411		0.533136	0.664086	0.723354	0.672019	0.629972
1393051_at	-1.06584	-0.0919856	1.06584	-1.19671	-0.259072	1.19671	-2.37186	-1.24602	2.37186		3101.22	2534.13	3547.4	3308.58	3430.95	3108.87		2823.47	2469.95	3170.47	3034.34	2605.91		1505.46	1313.44	1219.59	1355.03	1644.07	1507.92		4334.1	2665.61	2473.03	3501.69	4289.02			0.0642004	-0.227147	0.258127	0.157577	0.209972	0.0677538		-0.0711651	-0.264156	0.0960598	0.0327482	-0.186849
1373156_at	-1.01986	-0.0283666	1.01986	1.0759	0.105548	1.0759	-3.91201	-1.96791	3.91201		14087.3	13736.2	14280	14379	13298.5	13198.3		14762.1	16232.7	15563.9	14497.8	14842.1		3275.15	3717.09	3767.44	3449.75	3477.31	3979.23		14033.7	14695.9	14672.2	14544.2	12648.4			-0.00980091	-0.0462112	0.00980091	0.0197697	-0.0929298	-0.103847		0.0577059	0.19471	0.134007	0.0316372	0.0654974
1379333_at	1.05023	0.0707011	1.05023	-1.2053	-0.269391	1.2053	-19.0405	-4.251	19.0405		920.572	898.65	964.504	1041.94	931.073	920.495		716.476	738.423	830.962	712.213	740.877		29.9783	71.5196	49.6232	59.5655	49.7514	35.3434		790.444	880.744	1001.04	925.234	915.15			0.183807	0.149036	0.251065	0.362478	0.200172	0.183687		-0.177805	-0.134275	0.0360594	-0.186414	-0.129489
1373315_at	1.01071	0.015367	1.01071	-1.12961	-0.17582	1.12961	-3.0837	-1.62466	3.0837		1774.32	1752.86	1531.42	1808.97	1804.98	1817.62		1324.81	1422.18	1667.36	1471.17	1806.49		453.519	523.649	485.795	530.447	631.237	798.305		1312.13	1776.47	1920.6	1909.49	1796.32			0.191835	0.174285	-0.0205622	0.21974	0.216553	0.226624		-0.229641	-0.127324	0.102136	-0.0784683	0.21776
1370510_a_at	-2.01629	-1.0117	2.01629	1.05845	0.0819572	1.05845	-1.12471	-0.169552	1.12471		129.543	134.342	183.766	167.246	190.964	235.18		404.156	307.33	357.442	318.704	442.458		297.713	316.316	261.896	334.521	276.083	350.074		320.888	419.983	398.201	283.52	309.735			-1.30371	-1.25124	-0.799276	-0.935169	-0.743843	-0.443377		0.337769	-0.0573559	0.160565	-0.00492477	0.468397
1374006_at	-20.4903	-4.35687	20.4903	-2.61433	-1.38644	2.61433	2.08224	1.05814	2.08224		6.12697	6.96465	6.31239	9.3291	7.5977	9.19624		39.4851	48.4125	69.306	63.5277	82.4526		290.784	351.637	327.003	369.898	276.479	309.735		135.483	183.513	189.983	131.426	136.517			-4.38716	-4.20229	-4.34415	-3.7806	-4.07677	-3.80129		-1.6991	-1.40503	-0.887429	-1.01302	-0.636845
1375137_at	1.01398	0.020025	1.01398	1.45915	0.54513	1.45915	-1.67792	-0.746671	1.67792		2078.87	1906.35	1670.59	1857.2	1085.73	2071.7		4093.99	2271.48	2316.76	1721.02	2646.94		1297.05	919.95	1242.42	1023.34	669.967	1121.89		1782.51	2136.15	1334.3	1539.79	1896.64			0.292835	0.167853	-0.0226011	0.130167	-0.644303	0.287851		1.27055	0.420668	0.449148	0.0203018	0.641362
1374659_at	-1.12354	-0.168048	1.12354	-2.17185	-1.11893	2.17185	1.18528	0.245232	1.18528		784.504	644.388	784.862	820.354	1063.5	886.74		332.734	366.377	452.213	514.169	488.506		1015.75	1051.65	1181.73	1048.76	1176.76	1098.97		1018.16	934.162	801.246	1143.79	767.613			-0.0326281	-0.316481	-0.031971	0.0318375	0.406334	0.144102		-1.27004	-1.13108	-0.827407	-0.642166	-0.716032
1376297_at	1.25318	0.32559	1.25318	1.50488	0.589651	1.50488	-16.9213	-4.08077	16.9213		425.527	466.093	320.409	315.603	257.976	339.514		483.847	477.752	393.878	348.052	398.506		16.9947	21.2481	10.1256	22.1378	14.1987	16.8098		263.622	369.102	346.989	212.707	227.832			0.592657	0.724023	0.183318	0.161516	-0.129359	0.266877		0.777957	0.759667	0.481154	0.302711	0.498009
1383608_at	1.37585	0.460323	1.37585	1.49265	0.577876	1.49265	2.64833	1.40508	2.64833		20.0497	22.3344	20.5255	16.8178	19.5121	22.1439		25.8873	22.531	22.0133	20.0924	19.3169		38.4976	44.4691	38.1721	39.7038	34.214	38.2681		21.7581	14.5596	8.75953	16.2988	14.8705			-0.141543	0.0141468	-0.107702	-0.39513	-0.180754	0.00178719		0.227124	0.0267921	-0.00674915	-0.13847	-0.19526
1395347_at	-1.00534	-0.00768271	1.00534	1.94621	0.960666	1.94621	-1.09565	-0.131785	1.09565		13.2498	28.0127	12.9236	11.8662	11.9438	12.8832		40.0765	29.6228	22.6397	22.9835	28.318		11.8203	16.6453	12.9551	14.0828	12.1839	11.952		14.1324	23.5551	12.4775	13.0183	11.586			-0.090503	0.989611	-0.126459	-0.249608	-0.240209	-0.130978		1.50629	1.07024	0.682387	0.70413	1.00525
1380525_at	-1.03248	-0.0461151	1.03248	1.17103	0.227779	1.17103	-4.86499	-2.28244	4.86499		391.15	383.838	350.043	399.002	495.397	548.679		576.956	378.329	512.906	571.353	544.727		91.558	76.4703	67.4921	77.9607	126.757	111.524		489.265	286.373	432.32	493.577	529.244			0.0136127	-0.0136127	-0.146578	0.0422859	0.354475	0.501854		0.574352	-0.0344658	0.404585	0.560274	0.491425
1396233_at	-1.05021	-0.0706788	1.05021	-1.48367	-0.569167	1.48367	2.95899	1.56511	2.95899		20.253	32.4488	36.5266	33.0484	39.1308	30.9156		28.7998	17.9936	17.4135	29.9572	20.0876		76.8503	78.5037	115.323	96.5299	115.768	111.163		33.0648	26.804	31.1027	39.9623	35.4398			-0.658909	0.0211196	0.191901	0.0475349	0.291259	-0.0487118		-0.150989	-0.829566	-0.876837	-0.0941443	-0.670743
1389057_at	1.18249	0.241822	1.18249	1.18748	0.247899	1.18748	-1.82901	-0.871064	1.82901		962.306	989.928	1060.45	1035.61	859.553	1142.84		987.008	1021.9	1028.18	918.803	1096.5		433.602	480.668	489.107	493.52	416.897	478.756		687.935	889.136	992.748	824.107	884.232			0.142489	0.183318	0.282598	0.248403	-0.0204191	0.390543		0.179055	0.229178	0.23802	0.0757494	0.330826
1372470_at	1.00265	0.00381457	1.00265	1.2657	0.339937	1.2657	-2.50663	-1.32575	2.50663		1006.11	1204.49	640.14	868.476	829.008	743.78		993.03	1289.76	1110.62	1007.24	1076		296.678	390.618	311.874	334.303	354.968	384.329		678.669	1041.41	1058.57	902.991	702.498			0.178617	0.438254	-0.47371	-0.0336123	-0.100712	-0.257222		0.15974	0.536938	0.321197	0.180237	0.275514
1377639_at	-1.05877	-0.0823929	1.05877	1.05854	0.0820799	1.05854	-3.81496	-1.93167	3.81496		585.072	553.179	546.032	634.89	530.236	683.642		573.776	731.453	686.422	582.192	731.213		164.476	143.818	154.119	152.283	153.719	217.782		706.424	636.802	613.302	566.287	590.619			0.0176229	-0.0632448	-0.0820065	0.135515	-0.124358	0.242249		-0.0105047	0.339774	0.248105	0.0105047	0.3393
1376198_at	1.17893	0.237477	1.17893	1.19183	0.253177	1.19183	-3.05841	-1.61278	3.05841		1431.85	1709.9	1608.55	1544.56	1268.08	1606.18		1440.93	1722.02	1566.27	1371.62	1613.33		477.178	390.344	329.667	436.685	435.978	482.295		1041.18	1521.35	1304.04	1198.13	1445.06			0.035224	0.291259	0.203106	0.144539	-0.140009	0.200974		0.044342	0.301448	0.164673	-0.0267773	0.207389
1380545_at	-1.03709	-0.0525425	1.03709	1.16788	0.223896	1.16788	-1.49132	-0.576587	1.49132		26.4934	22.1734	17.5926	23.9578	22.0917	19.7872		83.1792	14.9141	17.4928	26.2102	22.7217		15.3004	17.1582	16.2021	15.219	13.8976	13.6073		29.8392	28.5921	15.9241	23.6847	18.4853			0.365235	0.108432	-0.225428	0.220097	0.103108	-0.055831		2.01583	-0.46372	-0.233638	0.349729	0.143675
1381002_at	-1.46907	-0.554901	1.46907	1.58006	0.659981	1.58006	-2.31898	-1.21349	2.31898		39.0679	60.8328	50.1091	72.0175	76.5178	83.2591		147.368	161.074	133.192	117.594	160.773		49.9698	45.0189	22.7079	58.7358	29.826	39.4641		98.0694	113.289	109.118	96.0273	52.134			-0.977397	-0.338532	-0.61831	-0.0950346	-0.00758553	0.114226		0.937966	1.06627	0.792054	0.612355	1.06357
1374018_at	-1.06452	-0.0901997	1.06452	1.1171	0.159764	1.1171	1.62239	0.698124	1.62239		11.5672	11.6471	14.3135	15.0435	15.6977	15.9853		14.6675	15.3496	22.9557	14.0074	17.177		28.7468	27.6178	20.6623	27.0082	17.8578	24.4161		14.4229	12.893	20.4208	13.0135	14.4648			-0.38069	-0.37076	-0.0733602	-0.00159431	0.0598221	0.0860107		-0.0381091	0.0274622	0.608119	-0.104542	0.189747
1398726_at	-1.06458	-0.0902844	1.06458	-1.22373	-0.291287	1.22373	1.59575	0.674235	1.59575		280.402	315.317	303.686	350.305	369.846	396.177		327.508	289.396	193.52	326.52	343.719		470.752	596.617	624.28	544.884	525.555	659.753		337.115	436.072	279.372	395.729	347.589			-0.336993	-0.167685	-0.221907	-0.0158739	0.0624371	0.161658		-0.112956	-0.291444	-0.872008	-0.117314	-0.0432577
1388354_at	-1.01198	-0.0171746	1.01198	-1.19603	-0.258259	1.19603	1.55048	0.632719	1.55048		1369.61	1396.83	1630.62	1706.06	1774.09	1663.33		1226.74	1104.56	1446.93	1514.28	1449.56		2325.64	2582.06	2420.78	2477.91	2692.52	2416.34		1483.1	1518.76	1722.27	1778.39	1526.74			-0.276855	-0.24846	-0.025197	0.0400476	0.0964575	0.00345039		-0.435788	-0.587147	-0.197625	-0.131987	-0.195004
1385616_a_at	1.10721	0.146926	1.10721	-1.04618	-0.0651293	1.04618	1.5283	0.611923	1.5283		1485.06	1475.86	1330.27	1338.61	1133.29	1483.62		1233.27	1242.4	1244.15	1057.81	1140.51		1735.39	1721.13	1992.96	2182.9	1747.75	1998.45		1178.39	1356.72	1167.4	1142.05	1352.22			0.254762	0.245795	0.095953	0.104972	-0.135239	0.253365		-0.0132723	-0.00262833	-0.000599861	-0.23468	-0.126087
1389719_at	1.05647	0.0792451	1.05647	-1.04649	-0.0655624	1.04649	-1.53426	-0.617546	1.53426		160.188	173.083	164.711	200.273	180.803	154.223		145.083	152.386	184.165	152.947	144.507		113.134	107.076	106.307	108.081	103.46	97.6534		146.663	162.687	184.76	174.471	146.849			0.0739765	0.185676	0.114143	0.39618	0.248627	0.0192237		-0.0689139	0.00193644	0.275209	0.0072403	-0.0746546
1367754_s_at	-1.7717	-0.825137	1.7717	1.16215	0.216796	1.16215	1.0093	0.0133595	1.0093		590.356	444.625	396.999	608.326	571.213	793.082		1077.44	1051.39	1171.82	999.977	1446.7		930.031	949.906	872.655	1017.2	958.845	1248.68		733.131	1047.53	1055.29	903.356	1237.37			-0.701392	-1.11039	-1.27384	-0.658132	-0.748948	-0.275507		0.16656	0.131255	0.287708	0.058919	0.591719
1368916_at	-1.75235	-0.809287	1.75235	1.14828	0.199477	1.14828	-1.02159	-0.03082	1.02159		304.242	282.601	230.475	329.392	315.581	429.456		625.02	600.76	617.344	527.465	770.297		527.617	572.744	418.743	577.342	480.807	641.476		408.647	622.097	571.661	492.808	658.732			-0.785269	-0.891724	-1.18588	-0.670681	-0.73248	-0.287978		0.253414	0.1963	0.235587	0.00858688	0.554926
1372228_at	1.04829	0.068043	1.04829	1.89695	0.923683	1.89695	-2.81111	-1.49114	2.81111		1697.46	2105.72	1925.17	1710.44	1319.71	1768.44		3641.38	3157.99	3317.37	2592.88	3102.07		602.557	672.372	517.038	587.003	538.394	633.594		1305.09	2038.67	1683.39	1611.07	1731.17			-0.0437336	0.267206	0.137878	-0.0327415	-0.40689	0.0153656		1.05737	0.851898	0.922932	0.567448	0.826122
1372142_at	1.34155	0.423896	1.34155	1.06724	0.0938869	1.06724	1.69912	0.764785	1.69912		1955.84	2528.45	1566.66	1561.31	1409.17	1546.94		1229.86	1552.46	1383.65	1326	1390.2		1881.17	2667.06	1950.73	2452.45	2139.08	2119.87		1017.63	1694.57	1334.85	1240.61	1231.67			0.343712	0.714176	0.0236168	0.0186844	-0.129229	0.00533867		-0.325576	0.0104847	-0.155593	-0.21699	-0.148787
1388661_at	1.1815	0.240616	1.1815	-1.74549	-0.803636	1.74549	3.4029	1.76676	3.4029		245.045	250.396	267.468	284.596	272.816	279.818		119.166	82.3269	148.027	136.325	181.301		727.091	730.117	707.518	796.212	812.275	837.855		144.726	281.165	231.307	254.339	242.937			-0.0155826	0.015583	0.110739	0.200288	0.1393	0.175859		-1.05566	-1.58919	-0.742768	-0.861579	-0.450244
1375952_at	-1.14969	-0.201248	1.14969	-1.50692	-0.591602	1.50692	1.93742	0.954138	1.93742		167.732	208.829	219.132	224.27	214.516	277.783		131.858	161.569	171.351	168.461	199.288		457.703	459.841	578.935	476.335	446.482	483.443		286.51	272.659	216.068	245.001	230.284			-0.536495	-0.220324	-0.150849	-0.117414	-0.181561	0.191308		-0.883664	-0.590498	-0.505698	-0.530233	-0.287791
1370964_at	-1.15165	-0.203705	1.15165	11.9008	3.57298	11.9008	-1.09683	-0.133339	1.09683		5.74845	5.79422	5.934	5.08976	4.23266	5.93655		144.137	101.25	67.8171	33.622	67.8103		5.83078	5.47683	5.93664	5.86015	5.18074	5.88486		5.86592	7.60111	5.96893	5.94539	5.97402			-0.0514474	-0.0400064	-0.00561523	-0.227022	-0.493058	-0.0049963		4.59668	4.08716	3.50896	2.49671	3.50881
1368016_at	1.39785	0.48321	1.39785	-1.66749	-0.737677	1.66749	8.4958	3.08675	8.4958		34.3343	47.1885	28.186	42.4563	28.7096	24.8801		10.8392	7.88388	32.4207	14.9055	14.599		196.307	272.292	200.253	225.325	160.331	180.513		21.1112	20.4972	20.02	39.8254	22.5276			0.271395	0.73018	-0.0132761	0.577724	0.0132761	-0.193261		-1.39199	-1.85128	0.18866	-0.932407	-0.962385
1371980_at	1.07362	0.102489	1.07362	-1.06072	-0.0850411	1.06072	1.68601	0.753613	1.68601		206.263	248.628	220.32	206.657	208.246	192.258		178.258	201.64	177.334	182.523	196.917		349.958	315.065	414.982	311.657	307.652	319.596		151.34	220.875	214.805	213.442	200.722			-0.0342717	0.235233	0.0608454	-0.0315146	-0.0204639	-0.135709		-0.244788	-0.0669708	-0.252285	-0.210678	-0.101164
1392128_at	1.45204	0.538085	1.45204	1.02447	0.0348726	1.02447	2.11476	1.0805	2.11476		13.891	13.5691	18.5022	18.6728	9.41569	18.0143		9.1352	9.16366	10.1704	10.6702	14.2435		28.3511	30.9384	10.3089	26.5996	16.0427	27.3179		13.5083	11.7827	8.75787	9.28677	8.85761			0.0361199	0.0022912	0.449664	0.462911	-0.524892	0.411115		-0.568523	-0.564035	-0.413653	-0.34445	0.0722723
1383340_at	-1.19707	-0.259502	1.19707	1.17149	0.228348	1.17149	-1.71158	-0.775327	1.71158		1327.74	1550.67	1494.35	1847.01	1886.39	1624.63		2470.06	2568.02	1759.85	2443.69	2150.69		825.413	1330.41	1199.36	1189.56	1178.68	1103.77		1590.15	2514.2	2117.89	1959.47	1602.6			-0.398794	-0.174879	-0.22825	0.0774174	0.107858	-0.10766		0.496775	0.552886	0.00768185	0.481289	0.297027
1369268_at	-1.81109	-0.856855	1.81109	1.4744	0.560129	1.4744	-2.69251	-1.42895	2.69251		1071.97	1072.91	468.205	1491.35	2210.55	1555.07		2956.29	2856.23	3053.73	3831.85	3202.62		908.735	801.115	313.464	796.074	1101.88	1277.29		1852.75	1860.9	1878.49	2817.47	2488.83			-0.802517	-0.801262	-1.99757	-0.326165	0.241616	-0.265807		0.661001	0.611325	0.707784	1.03526	0.776464
1392475_at	1.20429	0.268188	1.20429	-1.16534	-0.220748	1.16534	2.19997	1.13748	2.19997		1175.21	1120.48	1091.17	1313.67	1423.75	1261.18		691.911	880.291	959.194	939.119	925.831		1879.82	2225.08	2327.17	2460.03	2337.23	2250.5		772.732	1053.65	1238.6	1167.05	927.569			0.0807314	0.0119362	-0.026309	0.241426	0.357511	0.182594		-0.683523	-0.336129	-0.212288	-0.242803	-0.263361
1376971_at	-1.23436	-0.303765	1.23436	1.05293	0.0744048	1.05293	-1.69188	-0.758624	1.69188		31.4252	55.3974	41.4607	55.8727	43.5601	59.0437		50.9836	63.0127	59.9901	60.2955	70.8817		34.5483	32.3386	36.8464	27.3575	31.6649	43.8645		59.1465	85.7639	56.6274	82.3634	26.9012			-0.516178	0.301718	-0.116359	0.314041	-0.0450931	0.393682		0.181932	0.487541	0.416621	0.42395	0.657311
1377665_at	-1.09707	-0.133661	1.09707	-1.3169	-0.397148	1.3169	1.95513	0.967266	1.95513		134.846	174.891	154.662	140.17	146.555	142.231		109.728	106.318	139.297	144.832	122.475		261.194	333.051	344.084	360.639	336.81	285.441		117.214	167.615	206.151	179.995	156.606			-0.314312	0.060833	-0.1165	-0.258441	-0.194174	-0.237383		-0.611682	-0.657232	-0.267459	-0.211244	-0.453131
1385512_at	1.17362	0.230966	1.17362	1.32113	0.401774	1.32113	-1.51586	-0.600133	1.51586		147.074	200.13	135.247	161.117	139.811	156.684		158.15	199.887	182.053	153.343	185.259		96.6046	101.719	86.9649	78.3179	80.2749	82.4869		130.532	150.796	128.439	122.406	131.268			0.102929	0.547331	-0.0180125	0.2345	0.0298705	0.194254		0.207685	0.545577	0.410752	0.163152	0.435933
1392744_at	1.05077	0.0714508	1.05077	-1.10774	-0.147619	1.10774	1.56243	0.643792	1.56243		505.651	537.758	494.232	475.844	561.321	469.292		428.866	488.377	410.95	450.128	401.919		581.707	756.9	794.988	769.024	855.081	791.025		460.097	444.654	524.454	514.684	470.337			0.0571938	0.146008	0.0242395	-0.0304594	0.207877	-0.0504627		-0.180421	0.00704479	-0.241985	-0.110615	-0.274044
1382807_at	-1.29885	-0.377232	1.29885	-1.14861	-0.199892	1.14861	1.69824	0.76404	1.69824		1507.85	1503.41	1403.5	1543.69	1411.44	1567.91		1323.77	1709.3	1895.92	1681.79	1871.53		2867.28	3085.5	3555.41	3400.77	3586.59	3262.82		1514.36	1968.41	2132.97	2101.16	2020.67			-0.347399	-0.351657	-0.450869	-0.313508	-0.442724	-0.291054		-0.535242	-0.166491	-0.0169983	-0.189898	-0.0356789
1397415_at	-1.12662	-0.172004	1.12662	1.13862	0.18728	1.13862	-3.98081	-1.99306	3.98081		148.6	120.175	222.49	256.954	182.373	205.572		208.63	212.74	224.023	285.176	255.417		47.4371	43.7238	47.3024	47.5927	54.0592	77.9183		248.473	202.908	202.496	188.209	196.954			-0.402967	-0.709261	0.17934	0.387104	-0.107511	0.065239		0.0865459	0.114686	0.189243	0.537448	0.378453
1384007_at	-1.00675	-0.00971127	1.00675	1.22416	0.291789	1.22416	-4.8874	-2.28907	4.8874		4051.45	4036.71	4657.54	4549.87	3901.84	5209.45		5337.73	5379	5387.95	4811.93	6145.37		800.804	929.801	796.099	788.602	901.868	1276.57		4034.17	4885.89	4620.55	3949.01	4626.84			-0.135783	-0.141041	0.0653458	0.0316019	-0.190066	0.226909		0.262003	0.273115	0.275514	0.112393	0.46528
1383216_at	1.23172	0.300672	1.23172	-1.18466	-0.244472	1.18466	-1.15236	-0.204596	1.15236		617.725	728.913	589.183	619.863	559.757	620.115		387.827	434.434	427.894	397.41	485.378		446.361	411.526	447.975	404.432	443.379	473.07		454.484	505.53	557.811	552.537	458.216			0.436836	0.675618	0.368586	0.44182	0.294672	0.442408		-0.234716	-0.0709925	-0.0928745	-0.199501	0.0889797
1386972_at	1.24841	0.320091	1.24841	1.16255	0.217296	1.16255	-2.53358	-1.34118	2.53358		207.947	407.007	181.337	178.456	177.562	172.781		168.419	238.652	206.106	173.691	195.406		43.4811	82.2998	71.4648	64.5935	67.1222	75.6879		167.09	192.013	164.593	172.292	145.526			0.268577	1.23742	0.0710373	0.0479345	0.0406866	0.00130558		-0.0355864	0.467269	0.255751	0.00888729	0.178834
1371925_at	1.13434	0.181852	1.13434	1.03114	0.0442389	1.03114	1.60115	0.679109	1.60115		736.543	987.372	582.216	553.356	488.958	559.664		581.309	629.908	566.192	514.949	589.204		822.236	1043.15	985.672	902.417	872.721	761.634		501.08	720.507	640.785	570.997	408.507			0.280624	0.703447	-0.0585928	-0.131937	-0.310436	-0.115585		-0.0608406	0.0549946	-0.098855	-0.235718	-0.041379
1379906_at	-1.049	-0.0690198	1.049	-1.20908	-0.273911	1.20908	-2.32694	-1.21843	2.32694		626.295	729.614	575.609	470.565	453.288	417.453		389.72	525.875	488.856	436.677	492.001		97.0653	250.583	368.998	248.909	305.514	288.034		555.005	653.455	584.781	584.873	448.387			0.427316	0.647606	0.305562	0.0148668	-0.0391006	-0.157913		-0.257091	0.175194	0.0698814	-0.0929594	0.079133
1388037_at	-1.14464	-0.194892	1.14464	-1.52497	-0.608778	1.52497	-1.39537	-0.480649	1.39537		576.378	712.035	825.098	702.897	603.909	774.578		472.012	396.543	578.172	543.467	650.281		540.98	546.573	661.159	523.798	568.306	582.952		840.278	697.263	833.438	798.435	808.994			-0.236335	0.0685978	0.281216	0.049963	-0.16902	0.190061		-0.524526	-0.775874	-0.231853	-0.321157	-0.0622873
1381382_at	1.02115	0.0301943	1.02115	-1.28397	-0.360616	1.28397	2.42844	1.28003	2.42844		511.476	551.256	641.854	692.757	630.415	740.597		447.479	344.449	592.893	393.227	674.67		1203.03	1392.23	1491.36	1769.49	1459.9	1640.94		430.52	637.764	685.594	675.48	665.36			-0.389492	-0.281437	-0.0619144	0.0481911	-0.0878563	0.144529		-0.582337	-0.959868	-0.176388	-0.768796	0.0100231
1396279_at	-1.00763	-0.010963	1.00763	-1.03125	-0.0443892	1.03125	1.52504	0.608851	1.52504		2238.69	2433.47	2822.06	1942.79	1602.85	2356.04		2822.11	2029.08	2141.68	1771.41	2103.69		4163.24	4111.55	2856.4	3139.18	2803.44	3451.6		2455.28	2564.68	1688.56	1960.42	2557.06			0.0268831	0.147239	0.360975	-0.177642	-0.455132	0.100587		0.360997	-0.114947	-0.0370283	-0.310873	-0.0628538
1398930_at	1.21496	0.280913	1.21496	1.16743	0.223332	1.16743	1.07865	0.109226	1.07865		2416.19	4194.99	1456.78	1909	1901.44	1704.38		1980.35	2293.03	2000.33	1988.16	1952.33		1484.42	2000.4	1934.16	2013.58	2054.11	1883.02		1388.69	2103.37	2018.14	1940.88	1421.15			0.311777	1.10771	-0.418175	-0.028142	-0.0338621	-0.19171		0.0247946	0.2363	0.0392799	0.0304766	0.0042429
1370925_at	1.06392	0.0893899	1.06392	1.15265	0.204955	1.15265	-1.59384	-0.672502	1.59384		4780.3	6002.07	4659.16	4825.01	4753.26	4706.97		4891.12	6083.32	5619.73	4857.12	5375.02		2305.45	3001.73	3097.65	2936.89	3041.85	3169.53		3369.3	5588.88	5375.02	4900.4	4325.72			0.0190926	0.347452	-0.0179367	0.0325222	0.010911	-0.00320816		0.0521574	0.366852	0.252493	0.0420933	0.18826
1393798_at	-1.6045	-0.682128	1.6045	-1.28989	-0.367246	1.28989	-1.36083	-0.444484	1.36083		186.86	264.383	812.203	979.167	1146.62	850.25		1225.03	787.872	232.134	1235.37	709.855		293.028	822.175	981.909	588.269	889.351	831.519		1555.45	872.828	505.325	1032.41	990.517			-2.18092	-1.68025	-0.061039	0.208676	0.436438	0.0050087		0.531869	-0.104918	-1.86792	0.543996	-0.255355
1390294_at	1.11524	0.157357	1.11524	-1.37938	-0.464016	1.37938	1.60133	0.679274	1.60133		2118.97	2768.38	1871.44	1856.11	1669.72	1529.52		1073.41	1419.57	1387.28	1225.21	1207.02		2788.06	3280.17	2990.54	2909.71	2526.89	2267.87		1588.46	2067.76	1857.8	1789.23	1429.83			0.190422	0.576101	0.0112076	-0.000658035	-0.153334	-0.279863		-0.790732	-0.387484	-0.420685	-0.599907	-0.621491
1376039_at	1.21657	0.282815	1.21657	1.35402	0.437252	1.35402	3.58653	1.84259	3.58653		31.5979	31.8721	33.0246	33.7483	35.8458	42.9759		35.9315	30.6101	35.8755	33.8451	63.8267		109.031	103.536	108.169	114.679	76.3351	106.195		20.0999	30.8877	31.1356	31.0831	31.1705			-0.164861	-0.152394	-0.101149	-0.0698748	0.0171165	0.27884		0.0205603	-0.210681	0.0183091	-0.0657444	0.84947
1398916_at	-1.07044	-0.0982097	1.07044	-1.13913	-0.187933	1.13913	1.56839	0.649288	1.56839		1453.39	1499.62	1432.94	1412.03	1509.71	1378.48		1371.16	1440.21	1306.59	1219.98	1476.47		2395.81	2577.63	2673.18	2289.05	2285.81	2379.3		1388.99	1721.23	1517.02	1514.84	1622.55			-0.120815	-0.0756397	-0.141261	-0.162461	-0.0659695	-0.19716		-0.204843	-0.133962	-0.274432	-0.37338	-0.0980892
1390638_at	-1.34223	-0.424634	1.34223	-2.48826	-1.31514	2.48826	2.27596	1.18647	2.27596		360.669	244.372	223.484	315.874	374.305	353.409		123.519	112.967	178.283	207.25	238.173		1070.97	1033.88	728.355	883.251	952.338	986.071		504.601	389.35	357.391	438.418	380.486			-0.0195465	-0.581143	-0.710051	-0.210874	0.0339928	-0.0488834		-1.56549	-1.69432	-1.03605	-0.818851	-0.618212
1379484_at	1.12571	0.170842	1.12571	-1.48765	-0.57303	1.48765	1.65598	0.727687	1.65598		561.741	822.103	503.516	688.964	603.568	735.758		333.706	394.186	359.317	337.269	526.365		939.911	1081.11	825.265	940.044	853.863	1071.05		513.62	650.572	631.885	508.773	569.119			-0.00884247	0.540572	-0.166709	0.285683	0.0947695	0.380485		-0.760171	-0.51987	-0.653491	-0.744845	-0.102684
1387317_at	1.13746	0.185819	1.13746	-3.46065	-1.79104	3.46065	1.16097	0.21533	1.16097		581.424	666.483	182.853	509.483	234.105	309.589		133.119	129.794	90.9674	37.7221	125.789		487.964	591.329	287.216	483.767	176.171	418.809		364.088	698.488	499.666	114.377	254.697			0.950287	1.14726	-0.718623	0.759731	-0.362145	0.0410528		-1.17659	-1.21308	-1.72588	-2.99582	-1.2583
1370251_at	-1.53872	-0.621732	1.53872	1.13772	0.186146	1.13772	1.6574	0.728921	1.6574		181.215	166.477	144.19	214.198	204.26	234.753		335.421	391.496	306.96	258.55	374.207		453.36	559.399	505.252	470.463	400.539	509.063		244.461	334.46	249.024	285.759	351.626			-0.747721	-0.870101	-1.07746	-0.506478	-0.575017	-0.374278		0.140549	0.363575	0.0126266	-0.23498	0.298412
1370252_at	-1.52893	-0.612526	1.52893	1.10679	0.146386	1.10679	1.74371	0.802161	1.74371		1195.43	1305.81	1062.83	1528.02	1659.08	1766.08		2344.66	2351.35	2273.11	2091.9	2814.78		3232.01	3654.23	3938.78	3744.76	3517.21	4353.09		1694.55	2315.08	2407.2	2201.15	2137.41			-0.980889	-0.853471	-1.15051	-0.626757	-0.508033	-0.41787		-0.00903892	-0.00492477	-0.053751	-0.173602	0.254605
1387056_at	-1.15046	-0.202207	1.15046	-1.02668	-0.0379898	1.02668	-2.45032	-1.29297	2.45032		204.558	214.334	221.705	323.829	242.936	309.545		257.482	237.067	291.283	262.02	360.924		71.4893	100.646	142.968	144.156	128.02	133.571		247.866	279.895	316.868	333.625	261.526			-0.185735	-0.118388	-0.0696015	0.476987	0.0623312	0.411904		0.146224	0.0270495	0.324178	0.171432	0.633449
1375030_at	-1.79772	-0.846172	1.79772	-4.18596	-2.06556	4.18596	-1.38892	-0.473966	1.38892		11.2888	7.34321	18.1192	16.1094	9.33255	24.1524		4.3209	4.8048	6.24474	4.42399	10.471		11.227	13.7544	16.3457	13.1678	21.4861	35.9089		23.392	18.2041	30.5221	20.7576	28.6099			-0.360151	-0.980557	0.322477	0.152866	-0.634698	0.737127		-1.74564	-1.59249	-1.21433	-1.71162	-0.468636
1369755_at	1.35154	0.434599	1.35154	-1.39021	-0.475299	1.39021	1.13205	0.178937	1.13205		266.571	391.169	435.206	331.532	282.662	285.217		154.083	191.231	181.736	139.227	212.743		274.064	276.229	319.48	290.978	220.846	269.496		233.048	303.572	249.728	250.437	186.148			-0.0278683	0.525404	0.679312	0.286762	0.0566921	0.0696726		-0.818678	-0.507073	-0.580545	-0.964946	-0.353273
1373014_at	1.12514	0.170101	1.12514	1.45024	0.536294	1.45024	-1.92573	-0.945402	1.92573		1011.23	1514.91	712.979	861.536	800.892	791.736		1046.17	1332.81	1216.37	1096.4	1244.18		353.792	448.402	391.902	442.687	441.596	474.488		556.374	1133.86	888.256	842.678	763.773			0.247089	0.830213	-0.257086	0.0159655	-0.0893383	-0.105927		0.296104	0.645452	0.513565	0.36376	0.546177
1376202_at	1.10963	0.150079	1.10963	-1.27097	-0.345934	1.27097	1.78587	0.836626	1.78587		3846.25	3795.38	4297.77	3903.67	4324.01	3788.12		2386.01	2568.15	2928.2	3161.84	3179.5		5748	6158.73	6269.6	6619.22	7427.95	6388.89		3102.64	3638.44	3877.49	3820.46	3577.35			-0.00583649	-0.0250435	0.154302	0.0155439	0.163083	-0.0278053		-0.694688	-0.588561	-0.399272	-0.288523	-0.280486
1397515_at	-1.01862	-0.0266231	1.01862	1.26609	0.340377	1.26609	-1.852	-0.889087	1.852		246.231	336.538	238.238	251.095	201.008	235.582		303.01	410.031	331.858	269.888	303.016		152.769	149.725	76.5677	155.257	148.796	160.62		243.084	373.731	241.469	217.484	217.247			-0.0141101	0.436646	-0.061717	0.0141106	-0.306867	-0.0778909		0.285243	0.721612	0.416442	0.11824	0.285272
1390105_at	1.2247	0.292423	1.2247	1.28797	0.365104	1.28797	-2.97493	-1.57286	2.97493		590.537	923.486	644.955	664.271	596.047	618.819		621.605	754.172	714.158	666.013	748.108		162.773	188.886	185.272	172.814	194.019	192.909		371.517	719.605	542.308	598.726	542.179			0.029233	0.674295	0.156405	0.198977	0.0426311	0.0967236		0.103204	0.382099	0.303449	0.202756	0.370451
1371537_at	-1.00745	-0.0107044	1.00745	1.51344	0.597836	1.51344	-1.53546	-0.618675	1.53546		2737.5	2575.24	3422.65	4089.27	2465.17	4461.07		4221.39	4692.61	5585.83	4089.24	6164.5		1643.19	1783.87	2187.08	2406.56	1935.94	2898.39		2428.56	3208.28	4026.71	2772.35	4038.75			-0.302426	-0.390577	0.0198288	0.276561	-0.453598	0.402106		0.322434	0.475108	0.726488	0.276551	0.8687
1379289_at	-1.05135	-0.072248	1.05135	-1.23602	-0.305705	1.23602	-1.93825	-0.954756	1.93825		253.041	258.907	223.586	257.445	241.34	240.101		191.101	189.784	212.915	179.404	286.169		125.251	114.261	134.052	151.658	123.911	154.379		218.739	276.116	270.517	260.257	268.968			0.20318	0.236243	0.0246429	0.228075	0.134875	0.127454		-0.201853	-0.21183	-0.0459137	-0.292975	0.380679
1389385_at	1.18171	0.24087	1.18171	-1.46834	-0.554189	1.46834	4.1441	2.05106	4.1441		621.675	691.889	699.801	683.522	637.767	547.588		383.167	381.604	376.345	340.278	378.383		2242.4	2299.94	2997.37	2198.74	2091.07	1880.44		443.21	654.951	636.707	543.812	481.154			0.054801	0.209182	0.225586	0.191629	0.091671	-0.128268		-0.643384	-0.649283	-0.669303	-0.814647	-0.661511
1387938_at	1.22953	0.298107	1.22953	1.58729	0.666568	1.58729	-3.34539	-1.74217	3.34539		825.093	923.667	855.275	849.535	800.008	832.945		1034.18	1144.62	1162.09	984.836	1153.21		180.684	210.349	168.485	203.52	177.565	329.243		602.135	781.405	750.055	765.212	574.168			0.0819016	0.244717	0.133733	0.124017	0.0373583	0.0955648		0.407758	0.554142	0.575996	0.337227	0.564926
1390026_at	-1.09919	-0.136444	1.09919	1.06302	0.0881624	1.06302	2.314	1.21039	2.314		43.028	29.9337	39.8712	33.2501	28.5786	27.1592		45.2516	40.2754	38.8803	35.3745	34.7463		120.72	101.279	62.1702	63.2518	63.4046	117.726		40.415	39.5014	38.9526	35.5556	29.0204			0.0819759	-0.441527	-0.0279527	-0.289939	-0.508362	-0.581857		0.15467	-0.013401	-0.064259	-0.20059	-0.226439
1371522_at	-1.54902	-0.631352	1.54902	1.54892	0.631266	1.54892	-1.93416	-0.951707	1.93416		393.221	476.877	558.712	541.994	553.154	589.427		1230.7	1292.14	1315.41	1164.91	1174.53		382.35	431.25	413.351	418.297	429.39	399.059		688.184	919.483	822.009	771.562	799.897			-0.889949	-0.611671	-0.383183	-0.427011	-0.397608	-0.305976		0.756122	0.826407	0.852151	0.67686	0.688718
1378871_at	1.02279	0.0325106	1.02279	1.29786	0.376132	1.29786	-2.62963	-1.39486	2.62963		811.954	1169.02	725.542	566.553	564.747	563.083		804.942	1109.97	928.486	819.269	850.472		228.686	295.295	236.943	260.663	283.428	277.293		617.095	821.975	757.843	650.375	627.842			0.188354	0.71419	0.0260143	-0.330833	-0.335439	-0.339695		0.17584	0.63941	0.381836	0.201293	0.25522
1370074_at	-2.01977	-1.01419	2.01977	2.09203	1.0649	2.09203	1.48123	0.566799	1.48123		10.5191	9.67114	7.06601	15.3519	16.3365	16.8226		54.5805	68.7929	45.1222	41.4719	48.3231		35.2003	46.0667	33.2365	40.4048	35.1621	28.4013		18.1996	27.7386	26.8795	24.9017	25.0754			-1.42564	-1.54689	-1.99968	-0.880228	-0.790545	-0.74825		0.949738	1.28361	0.675191	0.553488	0.774067
1375941_at	1.03493	0.0495284	1.03493	7.45182	2.89759	7.45182	-1.14196	-0.191517	1.14196		5.16778	6.58434	4.99782	4.97617	5.50022	5.37562		46.2358	54.669	28.2811	43.1631	29.0192		4.86486	4.05433	4.2256	4.65094	5.03868	4.70106		4.97002	5.85004	5.13151	5.03341	5.18893			0.0498185	0.399312	0.00157189	-0.0046916	0.139761	0.106703		3.21121	3.45292	2.50204	3.112	2.53921
1367820_at	1.4587	0.544682	1.4587	1.42	0.505892	1.42	-1.40798	-0.493627	1.40798		1218.78	2469.27	739.532	892.928	920.884	987.497		1069.15	1077.89	1061.47	1048.49	1116.1		437.435	558.965	475.801	612.497	560.282	603.116		646.6	921.102	791.738	755.193	696.246			0.595237	1.61388	-0.12552	0.146412	0.190886	0.291644		0.406258	0.418005	0.395864	0.378108	0.468262
1388158_at	1.32701	0.40818	1.32701	1.2102	0.27525	1.2102	-1.15711	-0.210522	1.15711		3813.92	6440.25	1875.7	2128.92	2066.34	2636.2		2740.38	2538.8	2581.27	2250.72	2927.32		1808.62	1974.22	1427.64	2136.8	1767.73	2117.13		1749.93	2620.7	2117.15	2105.65	2229.45			0.83849	1.59433	-0.185355	-0.00266552	-0.0457077	0.305676		0.361591	0.251365	0.275298	0.0776043	0.456798
1394964_at	1.04536	0.0639969	1.04536	1.07814	0.10854	1.07814	1.56918	0.650011	1.56918		64.077	108.868	106.657	205.655	210.451	168.943		370.316	113.977	45.5171	207.3	120.198		113.414	225.678	359.405	191.157	154.344	229.323		176.07	207.587	65.3863	180.098	76.3505			-1.26213	-0.497437	-0.52703	0.420217	0.453471	0.13652		1.26875	-0.431264	-1.75553	0.431708	-0.354603
1392738_at	1.18033	0.239187	1.18033	1.06049	0.0847287	1.06049	1.5327	0.616078	1.5327		73.4739	79.8814	86.6716	123.191	130.067	120.861		228.438	57.7793	40.881	143.579	74.6338		98.5311	171.258	225.669	127.957	97.6192	99.2941		118.735	155.214	36.5513	102.418	62.4839			-0.460299	-0.339673	-0.221973	0.285289	0.363647	0.257744		1.1762	-0.80698	-1.3061	0.506238	-0.437703
1377727_at	1.65973	0.730952	1.65973	-1.23542	-0.305007	1.23542	3.93761	1.97732	3.93761		201.984	162.926	171.218	205.138	190.085	163.433		132.33	122.612	55.3029	97.7623	62.1738		404.911	435.922	424.995	502.479	453.475	374.568		168.456	102.751	96.6497	147.19	63.7453			0.495421	0.185397	0.257017	0.517776	0.407829	0.189878		-0.114675	-0.224721	-1.37339	-0.551468	-1.20444
1374113_at	1.66493	0.735459	1.66493	-1.01076	-0.01544	1.01076	5.02376	2.32877	5.02376		178.671	180.048	197.564	164.09	130.528	154.106		110.234	121.896	105.846	71.9848	91.416		647.747	554.805	470.539	527.735	378.927	468.213		188.467	104.128	110.265	103.606	44.0417			0.372224	0.383297	0.517236	0.249402	-0.080729	0.158839		-0.324512	-0.179428	-0.383112	-0.939321	-0.594565
1385853_at	2.09216	1.06499	2.09216	-1.06249	-0.0874476	1.06249	5.13752	2.36107	5.13752		37.9248	66.055	62.0323	55.9425	43.9834	30.8617		32.6232	25.4257	10.7699	20.4408	24.9544		112.192	130.946	119.635	131.32	97.2052	115.324		22.8691	29.7226	16.7657	30.8491	17.5499			0.157884	0.95841	0.867763	0.718687	0.371701	-0.13944		-0.0593595	-0.418971	-1.65825	-0.733808	-0.445963
1374421_at	1.04033	0.0570404	1.04033	-1.19979	-0.262776	1.19979	1.67509	0.744239	1.67509		894.47	874.882	917.743	883.562	818.108	1033.34		648.554	634.568	857.867	651.964	853.426		1287.19	1371.92	1679.46	1583.43	1451.36	1371.57		750.674	808.628	1034.75	886.817	876.763			0.0232735	-0.00866985	0.0603313	0.00557232	-0.105468	0.231485		-0.440533	-0.471984	-0.0370045	-0.432966	-0.0444927
1393194_at	1.16003	0.214162	1.16003	-1.10115	-0.139014	1.10115	1.80668	0.85334	1.80668		493.206	441.246	396.067	361.741	322.628	506.958		374.637	256.308	370.744	258.894	392.168		726.547	643.042	653.284	664.753	478.267	750.042		354.872	404.458	348.659	353.226	331.042			0.390178	0.22957	0.0737333	-0.0570545	-0.22214	0.429853		-0.00651836	-0.554136	-0.0215883	-0.539649	0.0594597
1378656_at	1.12985	0.176126	1.12985	-1.29667	-0.374808	1.29667	1.71014	0.774115	1.71014		746.949	686.634	835.939	681.798	706.663	713.637		492.282	445.011	511.069	535.345	501.392		1335.86	1037.78	1254.8	1048.17	1035.14	939.153		787.876	655.782	534.249	643.79	619.887			0.15973	0.0382614	0.322118	0.0280638	0.0797424	0.0939093		-0.441794	-0.587441	-0.387762	-0.32081	-0.41534
1373020_at	1.11035	0.15102	1.11035	-1.56809	-0.649004	1.56809	1.87967	0.910482	1.87967		3208.43	3571.21	3224.28	3480.63	3746.32	3074.95		1757.57	1828.07	2041.4	1958.28	2134.7		5345.37	5841.14	6310.79	5746.74	5726.75	5376.23		2562.71	3540.81	3183.25	3155.3	2852.19			0.00568485	0.160231	0.0127916	0.123164	0.229289	-0.0556192		-0.862602	-0.805862	-0.646626	-0.706593	-0.582153
1389434_at	1.18887	0.249593	1.18887	-1.08688	-0.120188	1.08688	1.59128	0.670192	1.59128		487.321	485.641	476.699	499.59	461.223	438.121		349.738	326.76	411.961	363.804	389.172		573.738	671.794	624.795	687.886	669.634	590.379		373.386	444.917	421.183	398.504	362.573			0.114275	0.109294	0.0824814	0.150148	0.0348673	-0.0392666		-0.364321	-0.462367	-0.128091	-0.307437	-0.21019
1383829_at	1.27773	0.353582	1.27773	-1.12633	-0.171634	1.12633	2.18937	1.13051	2.18937		1038.83	1216.65	929.931	1083.77	1142.08	1047.53		839.115	866.797	544.406	781.527	743.592		1732.09	1993.98	1918.46	2010.19	1503.87	1925.53		765.282	964.012	719.52	1029.95	762.982			0.127027	0.354986	-0.0327377	0.18813	0.263735	0.139052		-0.180993	-0.134167	-0.805178	-0.283566	-0.35535
1380077_at	1.02331	0.0332373	1.02331	-2.46423	-1.30114	2.46423	3.53416	1.82137	3.53416		12.4078	44.2231	14.8032	23.5952	24.7211	29.0473		8.51854	9.91956	8.1137	7.00979	12.3605		195.892	77.9764	58.4688	67.62	42.6887	90.5934		42.0804	35.5827	10.2683	25.2927	13.8806			-1.01098	0.822567	-0.756324	-0.0837379	-0.016489	0.216172		-1.55356	-1.33389	-1.6238	-1.83479	-1.0165
1367752_at	1.13413	0.181587	1.13413	1.27946	0.355539	1.27946	-1.66884	-0.738848	1.66884		635.647	573.062	425.781	506.281	418.129	392.404		556.403	660.904	546.63	461.788	523.834		230.776	276.021	342.917	232.387	255.364	216.209		411.54	516.485	529.316	503.626	250.279			0.498822	0.349289	-0.0792923	0.170536	-0.105455	-0.197062		0.306726	0.555037	0.28116	0.0378275	0.219707
1374947_at	-1.43701	-0.523072	1.43701	-1.01694	-0.0242326	1.01694	2.46937	1.30414	2.46937		13.2972	19.5652	16.0822	25.0118	13.7127	26.7604		25.6876	27.9328	28.133	24.8122	23.5179		80.9908	74.7382	31.8704	85.8591	73.7189	62.7902		26.4934	25.1936	30.3522	32.0651	19.7215			-1.21155	-0.654384	-0.937211	-0.300065	-1.16716	-0.202572		-0.2616	-0.140715	-0.130407	-0.311624	-0.388914
1375314_at	-1.24395	-0.314931	1.24395	-1.16138	-0.215835	1.16138	2.96701	1.56901	2.96701		8.63169	20.1465	13.6096	10.7448	9.81125	13.428		17.6043	13.5769	11.1946	10.86	13.288		70.0326	84.6515	26.1285	56.4552	21.1194	45.854		13.4217	26.4193	20.3041	8.25461	13.727			-0.655177	0.567636	0.0017364	-0.339247	-0.470383	-0.0176437		0.373034	-0.0017364	-0.28009	-0.323864	-0.0327637
1388639_at	-1.18094	-0.239941	1.18094	-1.28376	-0.360374	1.28376	2.50652	1.32569	2.50652		341.185	495.407	410.582	465.797	396.921	412.767		355.623	338.925	363.801	407.877	467.244		1188.03	1238.27	1252.37	1266.33	1210	1262		487.89	481.001	514.297	466.957	516.995			-0.505743	0.0323153	-0.238629	-0.0565977	-0.287445	-0.230972		-0.445951	-0.515334	-0.413149	-0.248165	-0.0521231
1391890_at	1.05695	0.0799102	1.05695	-1.00393	-0.00566483	1.00393	5.26516	2.39648	5.26516		36.393	50.5815	32.6343	35.7579	34.9199	36.046		28.6721	45.631	34.431	35.3738	33.7935		115.58	266.059	205.662	226.829	179.442	160.505		23.8959	50.1473	36.2895	34.1	37.0344			-0.0575018	0.417448	-0.214775	-0.082902	-0.117112	-0.0713243		-0.401514	0.268852	-0.137453	-0.0984807	-0.164418
1371052_at	1.59792	0.676191	1.59792	-2.46308	-1.30046	2.46308	5.1417	2.36225	5.1417		34.6373	47.261	104.1	48.9325	17.7164	36.0218		7.65135	9.65432	13.3281	19.2057	7.13201		149.694	165.053	162.872	169.282	59.2372	146.377		53.6412	18.4452	25.0753	21.7948	22.6089			0.469138	0.917464	2.05671	0.967608	-0.498098	0.525683		-1.7094	-1.37394	-0.908718	-0.381653	-1.81081
1370906_at	-5.11449	-2.35459	5.11449	-1.5975	-0.675819	1.5975	3.86616	1.9509	3.86616		66.1628	65.1303	84.6256	147.587	152.269	144.334		257.28	290.243	372.071	340.166	409.347		2181.13	1937.19	1957.97	2074.91	2031.78	2027.16		466.86	561.402	603.849	530.822	479.125			-2.87828	-2.90097	-2.5232	-1.7208	-1.67575	-1.75296		-0.919033	-0.745108	-0.386792	-0.51613	-0.249047
1370842_at	1.08113	0.112546	1.08113	1.13097	0.177558	1.13097	1.95759	0.969078	1.95759		466.516	660.279	508.709	561.901	515.937	614.218		564.491	578.026	563.077	528.349	653.824		981.99	1120.9	876.986	1053.62	938.333	1030.35		383.014	643.307	568.998	493.212	496.05			-0.269898	0.231252	-0.144983	-0.00150871	-0.124629	0.126926		0.00512791	0.0393095	0.00150871	-0.090333	0.217078
1383506_at	-1.21685	-0.283152	1.21685	-2.72579	-1.44668	2.72579	1.49427	0.579436	1.49427		75.0485	89.8051	71.0674	115.613	107.81	132.892		33.5338	35.5537	41.6158	49.3313	59.7317		155.332	158.384	174.41	182.671	177.05	206.614		87.5586	104.1	138.654	132.707	131.172			-0.506853	-0.247877	-0.585486	0.11656	0.0157499	0.317506		-1.66906	-1.58468	-1.35754	-1.11217	-0.836178
1384944_at	1.36268	0.446449	1.36268	-1.22767	-0.295921	1.22767	2.22657	1.15483	2.22657		259.458	316.226	451.826	343.594	306.206	351.452		165.647	177.598	213.144	238.566	209.824		458.159	581.352	630.173	572.671	505.333	537.055		235.644	226.693	227.77	255.679	281.369			-0.108225	0.177234	0.692044	0.296979	0.130777	0.329605		-0.755615	-0.655113	-0.391895	-0.229336	-0.414546
1391948_at	1.47712	0.562791	1.47712	-1.18635	-0.246531	1.18635	2.95167	1.56153	2.95167		85.2585	105.057	120.916	111.558	78.6052	92.1649		69.1269	57.8077	26.9298	70.6325	71.2492		242.718	240.162	233.449	194.092	119.106	177.145		76.8946	109.278	48.7518	67.0464	46.3364			-0.0206141	0.280637	0.483469	0.367261	-0.137834	0.0917582		-0.323211	-0.581198	-1.68326	-0.292126	-0.279585
1370485_a_at	1.09316	0.128502	1.09316	1.16625	0.221872	1.16625	-1.85345	-0.890213	1.85345		102.838	145.659	97.7395	76.2706	66.3451	77.3417		148.356	136.834	79.3485	68.7991	78.4091		47.9883	58.8464	60.7866	30.3486	31.6625	50.2125		62.5584	141.263	112.396	68.5195	59.1777			0.419241	0.921462	0.345878	-0.0119376	-0.213075	0.00818157		0.947928	0.831291	0.0451379	-0.160674	0.027957
1370812_at	1.09359	0.129069	1.09359	1.26223	0.33597	1.26223	-1.62327	-0.6989	1.62327		327.988	469.064	308.792	373.118	386.783	379.383		370.609	372.528	479.632	449.315	482.879		183.13	207.682	175.901	226.692	244.152	224.472		247.958	421.556	305.054	438.95	320.377			-0.0660381	0.450104	-0.153043	0.119951	0.171843	0.143976		0.110218	0.117667	0.482249	0.388048	0.491982
1388846_at	1.04971	0.0699858	1.04971	1.00756	0.0108709	1.00756	5.05749	2.33842	5.05749		13.5974	14.5024	14.4874	14.3112	14.7117	14.274		14.157	12.1308	14.1918	14.3463	13.9806		92.0555	80.1071	67.5991	67.2309	54.3787	58.9272		14.0767	13.8948	14.5635	12.7807	12.931			-0.0777373	0.0152166	0.013726	-0.00393081	0.0358906	-0.00768638		-0.0195537	-0.242402	-0.0160186	-0.000390291	-0.0376444
1398482_at	-1.93131	-0.949578	1.93131	1.98611	0.989942	1.98611	-2.1327	-1.09268	2.1327		16.5467	5.23241	11.5934	14.8002	12.3943	12.0694		50.5848	57.2748	50.0815	33.5652	33.1679		7.76944	7.78735	6.72802	13.0632	13.5359	17.0266		11.9272	16.7842	66.2102	17.5009	22.5337			-0.0696311	-1.73062	-0.582864	-0.230553	-0.486492	-0.524822		1.54253	1.72173	1.52811	0.950795	0.933617
1374505_at	-1.17472	-0.232322	1.17472	-1.64615	-0.719092	1.64615	1.59083	0.669775	1.59083		373.419	369.156	303.173	359.842	387.657	414.118		316.939	232.455	257.164	241.045	267.115		798.93	766.855	629.5	635.367	665.026	631.028		404.337	464.272	414.677	442.189	428.381			-0.13473	-0.151297	-0.435387	-0.188161	-0.0807467	0.014514		-0.37132	-0.818575	-0.672838	-0.766224	-0.618065
1374837_at	1.18093	0.239925	1.18093	-1.00455	-0.00655498	1.00455	-3.92395	-1.97231	3.92395		519.876	504.303	435.88	519.512	391.081	395.909		391.002	361.599	395.183	372.998	410.154		96.9661	83.8125	111.049	108.383	107.153	88.5754		355.982	424.107	391.07	377.929	391.882			0.465696	0.421821	0.211459	0.464686	0.0549965	0.0726976		0.0547047	-0.0580807	0.0700474	-0.0133018	0.123694
1382589_at	1.14222	0.191846	1.14222	-2.4444	-1.28948	2.4444	2.98808	1.57922	2.98808		202.28	181.325	166.377	157.472	152.742	143.495		47.5206	69.2875	50.9386	63.5094	70.1254		426.667	485.915	460.318	395.819	423.51	421.963		164.835	168.501	168.765	138.28	100.569			0.296102	0.138323	0.0142021	-0.0651608	-0.109157	-0.199247		-1.79363	-1.24958	-1.69342	-1.37521	-1.23224
1373494_at	-1.06853	-0.0956296	1.06853	1.24997	0.321891	1.24997	-1.76492	-0.819605	1.76492		1507.48	1645.21	1350.22	2014.06	1524.32	1715.27		2517.59	2285.46	1731.54	2194.32	2125.06		886.272	905.566	1154.89	1113.47	810.287	1038.44		1426.24	1883.07	1929.32	2098.05	1400.52			-0.17678	-0.0506468	-0.335718	0.24119	-0.160747	0.00952053		0.563129	0.423573	0.023139	0.364856	0.318587
1370650_s_at	-1.04711	-0.0664073	1.04711	-1.03556	-0.0504127	1.03556	1.73766	0.797142	1.73766		149.106	144.268	137.073	159.606	136.084	128.606		160.542	146.164	151.024	118.415	145.985		321.693	281.842	260.215	281.01	207.282	217.47		120.941	177.854	201.264	126.161	133.579			-0.0375113	-0.0851016	-0.1589	0.0606637	-0.16935	-0.25089		0.0691032	-0.0662627	-0.0190749	-0.370003	-0.0680313
1368060_at	1.23334	0.302572	1.23334	-1.51492	-0.599244	1.51492	2.40679	1.26711	2.40679		740.18	771.225	837.303	819.825	848.422	760.722		353.627	381.173	450.919	487.737	471.138		1569.97	1650.06	1687.57	1630.19	1433.74	1366.89		616.717	724.834	632.587	624.321	631.245			0.0615129	0.120789	0.239387	0.208953	0.258418	0.101007		-1.00413	-0.895919	-0.653495	-0.54026	-0.590215
1368678_at	1.03508	0.0497451	1.03508	-1.44363	-0.529706	1.44363	1.64348	0.716753	1.64348		635.587	520.75	426.276	518.588	574.514	465.63		362.725	389.314	331.354	352.003	307.261		810.829	944.03	771.32	837.164	766.352	827.955		477.605	452.317	539.264	495.646	549.572			0.385164	0.0976658	-0.191136	0.0916634	0.239417	-0.0637407		-0.424048	-0.321993	-0.554552	-0.467338	-0.663463
1377814_at	-1.25035	-0.322331	1.25035	1.52152	0.605509	1.52152	-2.86669	-1.51938	2.86669		1732.81	1814.44	1656.04	1666.69	1580.72	1730.57		3235.87	3527.25	3418.48	2848.8	3139.34		616.542	645.919	889.62	805.891	693.928	824.967		2160.72	2298.29	2291.19	2104.46	1787.19			-0.173371	-0.106964	-0.238753	-0.229507	-0.305902	-0.175238		0.727667	0.852054	0.806865	0.543864	0.683972
1383422_at	-1.12883	-0.174823	1.12883	-1.30539	-0.384485	1.30539	-1.83346	-0.874571	1.83346		1016.9	1085.2	1112.23	1364.54	1589.38	1317.29		1114.65	862.195	1025.16	1233.56	1131.86		701.488	848.651	589.871	768.291	791.548	894.328		1574.45	1308.79	1299.06	1362.86	1429.28			-0.215323	-0.121538	-0.0860453	0.20892	0.428964	0.158074		-0.0829067	-0.453412	-0.203643	0.0633307	-0.0608063
1368881_at	1.29739	0.375609	1.29739	1.10557	0.144791	1.10557	1.81404	0.859209	1.81404		517.858	569.316	556.26	426.729	373.389	489.636		530.58	406.564	411.496	295.816	452.733		929.673	759.753	612.5	648.936	510.55	667.035		452.9	453.421	272.509	298.79	430.452			0.19363	0.330305	0.296834	-0.0856056	-0.278248	0.112785		0.228645	-0.155443	-0.138047	-0.614227	-0.000266075
1388802_at	-1.07527	-0.104705	1.07527	1.14495	0.19528	1.14495	-1.64583	-0.718817	1.64583		12198.2	13168.7	12154.8	13213.1	13549.4	13385.4		16037.2	15699.2	15543.6	15834.1	16512.7		7715.03	8438.06	8425.03	8569.06	8785.21	8812.61		12574.1	13052.5	14891.1	14294.7	14885.8			-0.137951	-0.0275059	-0.143091	-0.0226517	0.0136147	-0.00395298		0.25681	0.22608	0.211709	0.238417	0.298957
1373458_at	-1.10944	-0.149827	1.10944	1.20406	0.267905	1.20406	-2.17212	-1.1191	2.17212		4536.21	4177.31	3808.46	4410.17	3988.92	3726.76		5421.51	5968.16	5757.14	5267.84	5005.35		2098.15	2069.88	2312.53	2280.88	1919.47	1910.46		4257.2	5077.29	4979.37	4527.31	3983.15			0.130009	0.0110941	-0.122271	0.0893564	-0.055481	-0.153556		0.387215	0.525806	0.473874	0.345733	0.271991
1395377_at	1.00689	0.00990928	1.00689	-1.31572	-0.395855	1.31572	1.78758	0.838008	1.78758		443.127	498.32	517.474	557.928	505.228	537.95		583.762	413.394	200.962	361.572	476.026		877.093	949.649	1208.29	870.151	644.604	961.083		519.607	761.522	382.207	520.287	418.276			-0.248675	-0.0793228	-0.02491	0.083683	-0.0594616	0.0310764		0.148986	-0.348877	-1.38947	-0.542113	-0.145356
1388733_at	1.04388	0.0619509	1.04388	-1.08261	-0.114515	1.08261	1.6776	0.746403	1.6776		754.508	775.845	843.029	902.176	694.579	934.9		810.237	779.428	602.545	615.985	822.862		1452.63	1318.73	1372.33	1391.4	1000.49	1361.04		844.741	1066.18	575.509	740.379	747.443			-0.132002	-0.0917702	0.0280437	0.125871	-0.2514	0.177273		-0.0291939	-0.0851231	-0.456471	-0.424644	-0.00688744
1367594_at	-1.31625	-0.396436	1.31625	1.14141	0.190822	1.14141	-1.5038	-0.588613	1.5038		121.223	112.525	68.6154	69.6398	80.7905	45.2597		160.656	190.093	141.612	117.433	45.6195		74.7933	95.2514	64.591	77.0785	58.4856	51.6647		118.034	152.17	115.887	108.029	53.1831			0.0553889	-0.0520301	-0.765675	-0.744295	-0.53002	-1.36598		0.461697	0.704423	0.279663	0.00955439	-1.35456
1393708_at	1.09045	0.124922	1.09045	-1.80768	-0.85414	1.80768	1.43263	0.51867	1.43263		53.6792	61.8881	216.276	50.9044	34.3873	87.9404		20.5983	40.9689	48.8855	35.19	36.9502		85.5738	85.657	141.384	73.6914	73.9079	100.77		92.4946	55.0329	41.7954	63.248	76.9478			-0.123661	0.0816374	1.88678	-0.200233	-0.766146	0.588502		-1.5055	-0.513494	-0.258618	-0.73286	-0.662441
1369415_at	-1.99591	-0.997048	1.99591	4.16926	2.05979	4.16926	-1.08576	-0.118708	1.08576		26.5112	22.3826	19.0887	39.5493	36.5592	51.4989		246.683	367.074	203.398	209.048	284.375		81.8414	99.9947	11.9016	69.8966	53.2166	89.8321		72.8499	103.545	37.0168	73.294	42.4674			-1.66667	-1.91089	-2.14055	-1.08961	-1.20303	-0.708726		1.55132	2.12473	1.27297	1.3125	1.75646
1379483_at	-1.61202	-0.688872	1.61202	2.13346	1.09319	2.13346	-1.3092	-0.388688	1.3092		47.7355	44.0418	31.1763	36.9769	47.92	42.4814		162.788	143.587	116.784	147.693	142.706		50.1153	58.488	31.7652	43.8968	63.2906	66.4664		77.8433	62.6537	55.3416	65.4313	73.7052			-0.4342	-0.550389	-1.04881	-0.802638	-0.428635	-0.60243		1.33566	1.15459	0.856515	1.19526	1.14572
1390287_at	-1.32426	-0.405187	1.32426	-1.17393	-0.231347	1.17393	-1.16766	-0.223615	1.16766		106.565	135.308	44.0838	110.724	129.785	104.426		127.797	133.663	93.2503	79.3408	138.959		110.479	127.415	109.665	98.5744	100.314	132.969		135.023	170.341	144.436	108.189	108.941			-0.323115	0.0214014	-1.59652	-0.267868	-0.0387211	-0.352359		-0.0609865	0.00375462	-0.515663	-0.748707	0.0598159
1399105_at	-1.30678	-0.386017	1.30678	-1.02655	-0.0378101	1.02655	2.60007	1.37855	2.60007		159.011	195.379	186.67	209.095	138.48	220.563		237.777	203.57	248.038	216.176	261.276		620.585	607.588	633.421	691.98	549.261	627.76		234.548	263.634	274.807	208.308	218.399			-0.684689	-0.387539	-0.453326	-0.289659	-0.884139	-0.212625		-0.10421	-0.328294	-0.0432553	-0.24161	0.0317578
1368291_at	-1.02387	-0.0340308	1.02387	-1.16287	-0.217694	1.16287	1.50041	0.58536	1.50041		440.211	438.455	507.5	416.715	360.299	400.626		370.744	432.636	377.947	319.132	379.182		771.026	722.789	764.657	602.757	497.264	606.34		534.651	509.288	450.702	369.081	344.4			0.0270157	0.0212498	0.232228	-0.0521183	-0.261984	-0.108925		-0.220757	0.00197506	-0.192994	-0.437025	-0.188291
1368799_at	1.04428	0.0625026	1.04428	-1.03725	-0.0527658	1.03725	1.79453	0.843605	1.79453		23.1756	23.2768	25.1455	22.5371	21.206	23.0599		16.6467	23.5952	22.8284	21.5375	22.5356		42.2031	42.1841	38.1807	48.9446	31.4815	36.7573		20.8572	20.274	23.0253	23.2454	23.0875			-0.00217009	0.00411558	0.115527	-0.0424757	-0.130302	-0.00939178		-0.479536	0.0237203	-0.0239444	-0.107925	-0.0425701
1368164_at	-1.50205	-0.586932	1.50205	-1.40938	-0.495056	1.40938	1.79645	0.845148	1.79645		155.974	210.118	349.889	311.657	246.626	438.303		354.938	222.387	240.925	206.042	502.307		672.206	704.076	834.508	694.754	628.594	864.523		334.994	446.26	473.497	352.841	438.208			-1.44534	-1.01545	-0.279747	-0.446684	-0.784321	0.0452833		-0.259078	-0.933573	-0.818063	-1.04371	0.241924
1392539_at	-1.32089	-0.401507	1.32089	1.85177	0.888901	1.85177	-1.87203	-0.9046	1.87203		323.737	351.141	352.278	366.786	408.077	344.975		944.71	929	742.307	951.493	818.224		233.512	230.789	295.411	233.473	231.729	296.25		447.832	495.901	441.031	503.569	472.289			-0.538528	-0.421299	-0.416637	-0.358411	-0.204511	-0.446859		1.00652	0.982327	0.658666	1.01684	0.799146
1392517_at	1.00578	0.00831045	1.00578	-1.17162	-0.228509	1.17162	2.12042	1.08435	2.12042		108.987	134.827	144.864	140.84	99.0776	131.198		132.919	84.594	97.6774	101.712	122.388		289.092	284.659	262.971	236.913	257.498	259.194		126.065	134.12	119.534	121.757	122.659			-0.227175	0.0797858	0.183376	0.142725	-0.364697	0.0404129		0.0592237	-0.592701	-0.385231	-0.326833	-0.0598645
1395098_at	1.06203	0.08683	1.06203	-1.06766	-0.094446	1.06766	1.99143	0.993805	1.99143		19.8733	20.699	21.9756	21.6892	23.0653	21.2851		16.0726	16.6765	19.0452	26.5113	17.726		45.3923	40.5599	27.3354	43.9446	46.6337	40.5686		24.5316	19.1952	11.9442	21.4837	27.5417			-0.0847473	-0.0260177	0.0603251	0.0414009	0.130146	0.0142689		-0.390972	-0.337758	-0.146151	0.331027	-0.249713
1389048_at	1.07039	0.0981346	1.07039	-1.14551	-0.195992	1.14551	1.96697	0.975973	1.96697		1173.61	1427.28	707.382	782.944	823.459	1033.96		791.104	724.932	903.235	641.245	892.433		2038.69	1836.38	1687.3	1885.47	1541.06	1657.11		812.135	911.527	917.127	890.148	967.474			0.30113	0.583438	-0.429268	-0.282846	-0.21006	0.118349		-0.267889	-0.39391	-0.0766554	-0.570882	-0.0940132
1368945_at	1.11145	0.152444	1.11145	-1.33587	-0.417781	1.33587	3.09844	1.63154	3.09844		35.3213	49.3535	38.8055	38.3221	39.119	26.5046		28.1426	39.9137	9.94352	38.5265	23.2156		86.6269	142.076	139.535	84.4676	88.2356	98.5687		31.9604	55.9587	22.5283	49.6683	21.2374			-0.161839	0.320776	-0.0261178	-0.044199	-0.0145068	-0.576133		-0.489622	0.0145068	-1.99055	-0.0365257	-0.767285
1398270_at	1.14342	0.193354	1.14342	1.07916	0.10991	1.07916	3.47022	1.79503	3.47022		79.3624	72.1218	95.4688	104.29	136.285	100.002		68.6295	57.2913	109.454	113.017	124.729		342.36	271.048	283.392	274.638	324.557	258.93		82.0186	84.4262	61.151	130.165	75.2006			-0.486902	-0.62492	-0.220327	-0.0928221	0.293201	-0.153402		-0.696527	-0.957039	-0.0231075	0.0231075	0.165369
1388201_at	1.40151	0.486985	1.40151	1.40193	0.487414	1.40193	1.43767	0.523733	1.43767		21.7176	29.5872	20.9265	20.0505	17.3629	18.1057		28.4446	18.6607	19.0762	19.0839	20.959		29.5522	25.6874	18.9688	18.7383	16.8076	21.7751		15.07	18.435	11.5534	14.844	15.6967			0.210322	0.65643	0.156788	0.0950966	-0.112537	-0.0521007		0.599612	-0.00854158	0.0232325	0.0238156	0.159026
1376843_at	-1.04973	-0.07002	1.04973	1.00764	0.0109798	1.00764	1.06272	0.087757	1.06272		1623.72	1600.65	1990.62	2247.89	1816.81	1645.06		2981.66	2166.49	1055.92	1867.14	2000.38		1410.12	2290.64	3037.76	2204.59	1418.87	2182.72		2592.53	2380.52	1906.34	1889.89	1103			-0.349659	-0.370305	-0.055747	0.119609	-0.187555	-0.330824		0.527153	0.0663958	-0.970462	-0.148131	-0.0486908
1373768_at	1.0695	0.0969354	1.0695	-1.06694	-0.0934734	1.06694	1.71903	0.781594	1.71903		450.341	391.097	514.148	426.006	481.657	538.21		395.748	367.184	454.464	392.055	430.136		795.58	694.985	785.484	693.885	700.806	816.496		306.041	381.779	541.795	472.382	514.904			-0.0410442	-0.244534	0.150122	-0.121188	0.0559463	0.216109		-0.227479	-0.335558	-0.027894	-0.241004	-0.107267
1385486_at	-1.00401	-0.00577984	1.00401	-1.38593	-0.470853	1.38593	1.0306	0.0434805	1.0306		1250.53	1152.42	1344	1072.93	711.325	1009.8		746.314	912.769	736.774	638.285	869.646		1132.74	1154.93	1246.37	1004.81	967.535	1155.74		1204.5	1095.23	1151.18	922.625	1016.72			0.167008	0.0491409	0.271002	-0.0539751	-0.646946	-0.14146		-0.577673	-0.287206	-0.596232	-0.803255	-0.357027
1367863_at	1.09554	0.131637	1.09554	1.0434	0.0612967	1.0434	-1.95055	-0.963882	1.95055		829.218	965.598	942.014	1047.57	1116.12	1007.68		883.861	967.192	998.793	912.089	912.014		413.848	424.445	498.939	466.845	514.418	443.441		688.815	966.236	1026.12	931.866	902.424			-0.137363	0.0823078	0.0466328	0.199865	0.291307	0.143845		-0.0452957	0.0846863	0.13107	5.91278e-05	-5.91278e-05
1386978_at	-1.14097	-0.190265	1.14097	-1.12659	-0.171957	1.12659	-1.51409	-0.598452	1.51409		4534.67	4502.77	5153.8	4787.04	4503.44	4577.72		4465.51	4796.39	4933.96	4638.92	4832.49		3326.5	3702.42	3827.61	3360.21	3410.85	3519.86		6383.45	5483.25	5619.17	4842.29	4514.12			-0.0795441	-0.0897274	0.105094	-0.00140667	-0.0895128	-0.0659132		-0.101718	0.00140667	0.0422049	-0.0467529	0.0122232
1373733_at	-1.20844	-0.273146	1.20844	1.56374	0.644997	1.56374	-5.15619	-2.36631	5.15619		2983.71	3259.97	2090.24	3687.06	3877.52	3736.27		6084.47	6276.3	5923.21	5639.04	6399.09		573.637	757.413	440.853	691.109	997.903	1362.44		2990.78	4260.54	4321.71	4211.1	3764.36			-0.329895	-0.202141	-0.843334	-0.0245304	0.0481329	-0.00540161		0.69813	0.742912	0.65938	0.588449	0.770867
1369084_a_at	-1.14064	-0.189848	1.14064	1.78772	0.838122	1.78772	-5.82236	-2.5416	5.82236		1198.51	1212.51	729.552	1177.65	1105.49	1400.05		2438.56	2601.93	2019.61	1929.51	2468.99		241.516	253.174	79.9828	224.468	229.17	434.24		982.278	1714.39	1200.34	1196.03	1382.85			-0.00110245	0.0156555	-0.71726	-0.0264301	-0.117653	0.223135		1.02369	1.11724	0.751737	0.685892	1.04158
1388976_at	1.15556	0.208593	1.15556	-1.19914	-0.261996	1.19914	1.86157	0.896524	1.86157		1806.7	1729.79	1710.88	1797.5	1974.44	1663.56		1113.03	1177.65	1427.49	1321.42	1405.83		2685.42	2913.14	3125.42	2923.62	2919.06	2644.43		1125.41	1780.33	1912.52	1782.05	1262.05			0.0631285	0.000366211	-0.0154886	0.0557652	0.191214	-0.0559549		-0.635737	-0.554321	-0.276745	-0.388145	-0.298809
1388544_at	1.14737	0.198327	1.14737	-1.06079	-0.0851454	1.06079	1.77425	0.82721	1.77425		1755.16	1782.72	1677.11	1794.83	1709.45	1781.55		1417.73	1277.77	1565.21	1294.75	1671.96		2780.69	2524.19	2931.13	2748.63	2447.47	2833.8		1341.28	1668.17	1587.92	1515.81	1530.92			0.071702	0.0941772	0.00607395	0.103944	0.0336313	0.0932303		-0.23632	-0.386278	-0.0935469	-0.367223	0.00163651
1383551_at	1.26052	0.334024	1.26052	1.06469	0.0904362	1.06469	2.08706	1.06147	2.08706		606.518	679.022	603.434	605.795	423.857	701.65		611.644	453.2	502.491	397.762	583.011		1219.94	959.637	1006.79	1041.16	722.313	1040.64		442.745	675.353	417.796	425.759	443.898			0.115882	0.278789	0.108526	0.11416	-0.401093	0.326082		0.128022	-0.304522	-0.155572	-0.492764	0.0588531
1398317_at	-1.00099	-0.00142107	1.00099	-1.42276	-0.50869	1.42276	1.74642	0.804404	1.74642		4025.71	3803.08	3900.19	4306.98	4246.22	4348.96		2592.69	2398.9	3066.78	3189.53	3282.2		7083.43	7114.84	6393.5	7449.74	7690.53	7342.5		4443.26	3335.41	4397.19	4115.12	4340.93			-0.0179396	-0.100016	-0.0636387	0.0794954	0.0589952	0.0934887		-0.652734	-0.764809	-0.410455	-0.353839	-0.312519
1372855_at	-1.00025	-0.000357437	1.00025	-1.56906	-0.649898	1.56906	1.09587	0.132082	1.09587		287.046	263.409	353.567	264.731	239.42	287.048		126.036	185.706	225.575	153.14	225.834		268.347	375.534	300.132	294.632	320.432	295.468		298.588	262.648	318.469	260.263	267.151			0.0456057	-0.078371	0.346308	-0.0711517	-0.216135	0.0456133		-1.14184	-0.582661	-0.302073	-0.860824	-0.300414
1377777_at	1.1548	0.207638	1.1548	1.28041	0.356601	1.28041	-1.7821	-0.83358	1.7821		2066.07	2170.05	2097.09	2006.39	1917.05	2263.84		2223.13	2347.2	2314.22	2120.98	2570.55		880.529	941.241	1004.58	1102.89	974.211	1204.71		1441.14	1954.31	2018.12	1909.7	1762.51			0.112378	0.183216	0.13388	0.0700912	0.00437355	0.244259		0.218084	0.296428	0.276016	0.150219	0.427567
1379775_at	-1.16977	-0.226226	1.16977	1.13558	0.183433	1.13558	1.54792	0.630331	1.54792		164.373	265.23	253.144	258.185	257.666	274.977		259.05	361.385	359.879	306.042	334.37		424.251	410.033	476.848	464.226	433.863	425.89		245.93	293.372	293.892	305.579	281.763			-0.907615	-0.21734	-0.284628	-0.256179	-0.259087	-0.165274		-0.251353	0.228952	0.222924	-0.0108576	0.116859
1374891_at	-1.00497	-0.00715149	1.00497	-1.23489	-0.304379	1.23489	1.65739	0.728911	1.65739		172.568	196.918	168.245	209.087	224.298	209.926		146.427	145.987	174.091	139.648	197.494		357.555	318.32	260.496	345.513	335.098	350.128		204.879	220.258	169.323	210.804	182.984			-0.228304	-0.0378737	-0.26491	0.0486331	0.149948	0.0544128		-0.465287	-0.46963	-0.215632	-0.533674	-0.033659
1373428_at	1.20021	0.263289	1.20021	2.06096	1.04331	2.06096	1.2902	0.367591	1.2902		416	484.154	282.115	369.541	351.829	390.026		694.652	676.764	661.53	578.998	633.308		407.249	449.654	359.597	439.812	384.115	399.665		254.367	341.983	322.934	340.313	320.809			0.093605	0.312489	-0.466695	-0.0772419	-0.148105	0.000593185		0.833314	0.795676	0.762829	0.570581	0.699929
1378158_at	1.29725	0.375453	1.29725	1.01692	0.0242112	1.01692	1.82671	0.869249	1.82671		332.237	298.285	385.076	348.369	327.784	355.979		215.282	289.235	272.417	254.937	312.104		388.179	487.872	514.033	488.195	510.36	498.611		154.938	314.704	372.255	286.444	238.695			0.00973511	-0.145789	0.222663	0.0781364	-0.00973511	0.109314		-0.616252	-0.190234	-0.276663	-0.37234	-0.080451
1376519_at	1.02395	0.0341479	1.02395	-1.07219	-0.100557	1.07219	1.67437	0.743616	1.67437		405.59	492.637	519.017	496.192	477.52	490.176		418.98	436.654	436.586	399.539	494.249		797.68	800.875	916.734	768.551	702.09	728.644		405.415	505.047	527.736	455.161	454.41			-0.27689	0.00361347	0.0788689	0.0139847	-0.0413513	-0.00361347		-0.23003	-0.170423	-0.170647	-0.298575	0.00832558
1385606_at	1.3001	0.37862	1.3001	1.13103	0.177642	1.13103	2.06513	1.04623	2.06513		237.094	269.76	219.107	203.003	139.044	174.34		142.797	183.907	198.562	167.833	193.899		311.685	332.543	419.534	323.062	282.791	278.837		171.127	259.196	98.4118	160.769	130.646			0.343234	0.529451	0.229416	0.119276	-0.42668	-0.100316		-0.388254	-0.0232439	0.087369	-0.155193	0.0530801
1389753_at	1.45549	0.541509	1.45549	-1.04012	-0.0567509	1.04012	2.00773	1.00557	2.00773		133.308	218.879	170.191	144.852	90.2317	112.902		108.177	101.014	90.1641	90.495	74.1605		235.928	230.305	195.548	178.299	139.223	191.404		81.4226	125.074	89.2577	93.9659	94.2399			0.215082	0.930453	0.567474	0.334897	-0.347971	-0.0246053		-0.0862899	-0.185126	-0.349052	-0.343769	-0.630954
1373353_at	1.05721	0.0802673	1.05721	-1.10386	-0.142551	1.10386	1.72456	0.786233	1.72456		332.331	329.489	398.049	389.135	408.437	426.978		343.293	255.306	343.854	367.569	325.589		647.722	550.47	647.38	605.418	619.447	643.781		317.646	278.362	372.19	388.905	461.858			-0.218761	-0.231152	0.0415649	0.00888824	0.0787315	0.142779		-0.171944	-0.599156	-0.169585	-0.0733662	-0.24833
1371538_at	-1.00567	-0.00816345	1.00567	1.09085	0.125459	1.09085	-4.31944	-2.11084	4.31944		4897.93	4136	2227.53	2691.3	2738.11	2684.04		3322.14	4132.27	3347.7	3173.54	3133.81		715.045	694.536	727.554	644.86	730.753	834.971		2869.9	3692.14	3508.51	3312.57	2402.72			0.784745	0.54081	-0.351983	-0.0791254	-0.0542469	-0.083024		0.224685	0.539505	0.235745	0.158667	0.14049
1373945_at	1.15729	0.210754	1.15729	1.36533	0.449249	1.36533	-4.44579	-2.15244	4.44579		4405.93	4583.28	4308.91	3975.99	3619.78	4090.66		4961.53	5161.91	5135.62	4428.48	4841.18		686.765	723.928	957.513	846.465	751.217	912.275		3512.64	3747.13	4198.44	3542.32	3036.18			0.190898	0.24783	0.158772	0.0427637	-0.0926485	0.0837822		0.362233	0.419353	0.411987	0.198259	0.326806
1379366_a_at	1.6574	0.728926	1.6574	1.37763	0.462187	1.37763	-1.07216	-0.100514	1.07216		338.639	420.198	324.946	357.689	372.226	338.062		292.519	279.58	336.806	260.154	322.483		182	210.896	120.86	214.055	256.104	259.911		160.825	255.566	251.058	263.899	171.02			0.381054	0.692374	0.321507	0.460011	0.517485	0.378596		0.169836	0.104566	0.373224	0.000674248	0.310529
1387629_at	2.7587	1.46399	2.7587	2.00995	1.00716	2.00995	1.12973	0.175978	1.12973		121.691	146.187	143.012	92.9746	63.4819	101.528		118.06	83.2392	61.8175	57.246	83.8941		33.9614	74.0404	23.1214	41.4269	63.8847	46.7323		34.7479	67.5657	33.6161	32.0477	35.1641			1.03692	1.30152	1.26984	0.648611	0.0981193	0.775579		0.993227	0.489038	0.0597892	-0.0510507	0.500343
1369294_at	1.25458	0.327208	1.25458	2.74401	1.45629	2.74401	-1.09651	-0.132916	1.09651		26.741	10.4142	14.6788	8.66903	9.94917	8.59066		95.0875	18.197	20.0722	18.089	20.0613		10.4779	7.6842	8.79793	8.43158	8.81399	8.48934		10.5494	7.90013	10.3914	8.6706	10.789			1.32569	-0.0348139	0.460372	-0.299419	-0.100713	-0.312519		3.15589	0.770339	0.911839	0.761755	0.911058
1373467_at	1.25108	0.323178	1.25108	-1.0639	-0.0893661	1.0639	1.87015	0.903152	1.87015		229.209	257.019	264.03	224.027	243.057	227.813		187.524	188.943	178.72	175.341	173.039		330.623	444.551	386.522	360.985	356.563	294.387		254.89	221.868	175.21	179.55	147.2			0.0399785	0.205188	0.244014	0.00698662	0.12461	0.0311637		-0.249612	-0.238733	-0.318982	-0.346522	-0.365586
1376274_at	1.19861	0.261361	1.19861	1.22145	0.288599	1.22145	-1.60425	-0.681903	1.60425		2929.37	3260.89	2966.09	3012.95	2622.06	2888.47		2862.65	3091.75	2947.6	2864.32	3233.69		1442.54	1607.59	1638.84	1487.06	1444.81	1566.44		2331.58	2633.99	2549.54	2379.01	2385.91			0.225517	0.380196	0.243492	0.266105	0.065628	0.205235		0.192278	0.303352	0.234469	0.193124	0.368112
1377801_at	1.03853	0.0545378	1.03853	-1.02574	-0.036664	1.02574	-1.72893	-0.789875	1.72893		311.597	312.105	333.416	339.654	336.176	319.196		289.883	271.228	345.762	309.696	314.711		177.024	166.417	161.799	178.759	222.542	185.992		290.803	297.965	366.26	330.891	286.502			0.0709658	0.0733137	0.168608	0.195349	0.180499	0.105724		-0.0332489	-0.129214	0.22106	0.0621347	0.085309
1386587_at	1.22978	0.298397	1.22978	-1.12394	-0.168561	1.12394	-1.54865	-0.631014	1.54865		55.9228	83.6628	33.3575	30.9986	28.4119	33.7788		30.4951	31.3415	25.5068	30.6705	30.1368		20.3901	21.5218	20.5839	22.6065	21.0711	22.6136		26.0404	58.6565	28.4583	29.1682	31.8752			0.871607	1.45276	0.126181	0.0203724	-0.105332	0.144287		-0.0032506	0.0362468	-0.260945	0.00502443	-0.0203042
1372617_at	-1.11003	-0.150593	1.11003	1.28708	0.364107	1.28708	-1.97755	-0.983711	1.97755		677.368	786.255	556.228	730.38	737.77	717.261		820.456	1056.15	1179.21	920.012	1040.38		295.393	403.001	396.199	436.709	419.19	414.767		532.962	900.536	945.597	854.591	713.937			-0.184117	0.0309401	-0.46838	-0.0754099	-0.0608854	-0.101558		0.09237	0.456682	0.615687	0.257596	0.434989
1382478_at	-1.33214	-0.413742	1.33214	-1.14234	-0.191996	1.14234	2.94555	1.55854	2.94555		7.6354	6.62068	10.9132	6.75035	12.28	11.1204		14.9002	6.86751	6.42034	17.9358	10.4176		19.5984	61.6381	73.8082	19.4582	32.8093	32.6098		13.1847	23.9652	10.9906	6.23677	11.0253			-0.530755	-0.736479	-0.0154579	-0.708496	0.154781	0.0116808		0.433802	-0.683672	-0.78081	0.701314	-0.0825129
1374592_at	1.0968	0.133305	1.0968	1.34495	0.427557	1.34495	-3.23344	-1.69307	3.23344		1378.51	1451.55	1273.94	1414.49	1496.48	1451.91		1514.59	1830.53	1834.96	1550.26	1954.29		403.022	358.066	302.536	392.878	448.672	511.664		1108.06	1440.2	1493.93	1234.39	1190.11			0.0561409	0.130633	-0.0576658	0.0933161	0.174612	0.130984		0.191963	0.465296	0.468787	0.225547	0.559684
1386773_at	-1.28511	-0.361895	1.28511	1.02084	0.0297623	1.02084	-5.20864	-2.38091	5.20864		30.0435	28.8023	25.4212	28.6094	23.4327	23.2797		33.2921	61.8889	31.2751	27.8335	28.1094		7.74749	5.9133	5.8302	5.60996	5.76743	8.96121		30.8388	60.3078	29.2885	27.1908	30.7033			0.103115	0.0422473	-0.137904	0.0325532	-0.255414	-0.264866		0.251243	1.14574	0.161077	-0.00711536	0.00711536
1368072_at	1.16394	0.21902	1.16394	-1.42041	-0.506305	1.42041	1.93467	0.952086	1.93467		2302.83	1980.43	1915.53	2004.36	1958.28	1904.06		1252.78	1184.92	1192.81	1247.49	1192.52		3581.66	3447.73	3185.84	3428.92	3168.38	3221.47		1885.74	1830.76	1587.65	1670.88	1663.01			0.303175	0.0855818	0.0375071	0.102908	0.0693541	0.0288439		-0.575095	-0.655439	-0.645864	-0.581203	-0.646215
1385086_at	1.00089	0.00127617	1.00089	-1.28962	-0.366944	1.28962	2.03299	1.02361	2.03299		17.2211	14.4768	17.7377	13.0648	16.6012	25.3775		14.1765	11.0596	13.7306	11.1838	16.5749		36.4576	51.7696	24.1611	32.9562	26.9121	42.2638		35.8219	15.0675	11.2879	15.575	15.0008			-0.1193	-0.369738	-0.0766616	-0.5178	-0.172192	0.440067		-0.399977	-0.758177	-0.446083	-0.742074	-0.174478
1377480_at	1.13714	0.185411	1.13714	-1.05963	-0.0835669	1.05963	1.53994	0.622876	1.53994		427.101	324.47	459.585	409.126	406.703	468.165		336.695	283.653	376.837	352.956	372.322		659.463	555.992	540.179	547.532	542.459	520.202		380.318	392.996	395.856	364.46	293.005			0.143714	-0.252776	0.249469	0.0816851	0.0731144	0.276155		-0.199418	-0.446733	-0.0369196	-0.131375	-0.0543089
1392514_at	1.06924	0.0965902	1.06924	-1.04463	-0.0629929	1.04463	1.7525	0.809411	1.7525		910.263	1095.85	1240.06	1097.77	1107.03	1106.93		1019.25	922.746	986.975	987.335	959.324		1798.21	1679.8	1921.26	1852.71	1735.84	1728.35		1041.41	1046.09	913.27	1047.89	1049.08			-0.238471	0.0292225	0.207588	0.031744	0.0438681	0.0437393		-0.0753241	-0.218822	-0.121741	-0.121216	-0.162737
1395479_at	1.05387	0.0757035	1.05387	-1.00983	-0.0141106	1.00983	1.50008	0.585035	1.50008		605.769	581.766	844.419	822.17	898.796	849.495		618.174	646.725	759.47	794.428	750.328		1063.45	1017.66	1029.79	1161.92	1097.68	1092.99		844.632	624.833	640.267	765.789	734.487			-0.364663	-0.422992	0.114528	0.0760059	0.204562	0.123174		-0.335418	-0.270278	-0.0384378	0.0264845	-0.0559092
1389569_at	1.13517	0.182905	1.13517	1.13872	0.187407	1.13872	1.73301	0.793283	1.73301		505.343	511.992	542.569	526.409	551.463	580.047		615.387	541.247	480.383	545.256	513.71		946.683	864.515	755.588	780.197	751.491	825.409		535.783	499.007	502.294	405.999	429.334			-0.0776606	-0.0588026	0.0248842	-0.0187387	0.0483418	0.121246		0.20657	0.0213642	-0.150739	0.0320091	-0.0539684
1389200_at	1.16127	0.215703	1.16127	1.08042	0.111596	1.08042	1.68836	0.755625	1.68836		796.756	854.81	870.337	721.755	700.862	557.774		732.886	748.692	727.253	667.227	589.94		1077.58	1115.71	1232.65	1148.05	1036.59	895.678		596.019	673.479	774.8	591.446	580.026			0.117956	0.219421	0.245392	-0.0246735	-0.0670519	-0.396502		-0.00259304	0.0281897	-0.0137253	-0.138005	-0.315615
[truncated: 6,663 more rows]
